# Supplementary material for: Dimethyl 3-(cyclo­propyl­carbon­yl)pyrrolo­[2,1-a]isoquinoline-1,2-dicarboxyl­ate
Source: Acta Crystallogr Sect E Struct Rep Online. 2012 Apr 18;68(Pt 5):o1430. doi: 10.1107/S1600536812015656 (PMC3344550; doi:10.1107/S1600536812015656)
Supplement: Supplementary file 1 [file e-68-o1430-sup1.cif]

##############################################################################
#                                                                            #
# This CIF contains the data in a paper accepted for publication in          #
# Acta Crystallographica Section E. It conforms to the requirements of       #
# Notes for Authors for Acta Crystallographica Section E, and has been       #
# peer reviewed under the auspices of the IUCr Commission on Journals.       #
#                                                                            #
# Full details of the Crystallographic Information File format               #
# are given in the paper "The Crystallographic Information File (CIF):       #
# a New Standard Archive File for Crystallography" by S. R. Hall, F. H.      #
# Allen and I. D. Brown [Acta Cryst. (1991), A47, 655-685].                  #
#                                                                            #
# The current version of the core CIF dictionary is obtainable from          #
# ftp://ftp.iucr.org/pub/cif_core.dic.                                       #
#                                                                            #
# Software is freely available for graphical display of the structure(s)     #
# in this CIF. For information consult the CIF software page                 #
# http://www.iucr.org/resources/cif/software.                                #
#                                                                            #
# This file may be used for bona fide research purposes within the           #
# scientific community so long as proper attribution is given to the journal # 
# article from which it was obtained.                                        #
#                                                                            #
##############################################################################
data_I
_audit_creation_method     SHELXL-97
_chemical_name_systematic
;
Dimethyl
3-(cyclopropylcarbonyl)pyrrolo[2,1-<i>a</i>]isoquinoline-1,2-dicarboxylate
;
_chemical_name_common     ?
_chemical_formula_moiety     'C20 H17 N O5'
_chemical_formula_sum     'C20 H17 N O5'
_chemical_formula_iupac     'C20 H17 N O5'
_chemical_formula_weight     351.35
_chemical_melting_point     388
_symmetry_cell_setting     monoclinic
_symmetry_space_group_name_H-M     'P 21/c'
_symmetry_space_group_name_Hall     '-P 2ybc'
loop_
    _symmetry_equiv_pos_as_xyz
    'x, y, z'
    '-x, y+1/2, -z+1/2'
    '-x, -y, -z'
    'x, -y-1/2, z-1/2'
_cell_length_a     7.5910(15)
_cell_length_b     18.436(4)
_cell_length_c     12.162(2)
_cell_angle_alpha     90.00
_cell_angle_beta     94.43(3)
_cell_angle_gamma     90.00
_cell_volume     1697.0(6)
_cell_formula_units_Z     4
_cell_measurement_reflns_used     25
_cell_measurement_theta_min     9
_cell_measurement_theta_max     12
_cell_measurement_temperature     293(2)
_exptl_crystal_description     block
_exptl_crystal_colour     yellow
_exptl_crystal_size_max     0.30
_exptl_crystal_size_mid     0.20
_exptl_crystal_size_min     0.10
_exptl_crystal_density_diffrn     1.375
_exptl_crystal_density_meas     ?
_exptl_crystal_density_method     'not measured'
_exptl_crystal_F_000     736
_exptl_absorpt_coefficient_mu     0.100
_exptl_absorpt_correction_type     psi-scan
_exptl_absorpt_process_details     '(XCAD4; Harms & Wocadlo, 1995)'
_exptl_absorpt_correction_T_min     0.9707
_exptl_absorpt_correction_T_max     0.9901
_exptl_special_details     ?
_diffrn_ambient_temperature     293(2)
_diffrn_radiation_type     MoK\a
_diffrn_radiation_wavelength     0.71073
_diffrn_radiation_source     'fine-focus sealed tube'
_diffrn_radiation_monochromator     graphite
_diffrn_measurement_device_type     'Enraf--Nonius CAD-4'
_diffrn_measurement_method     \w/2\q
_diffrn_detector_area_resol_mean     ?
_diffrn_reflns_number     3321
_diffrn_reflns_av_R_equivalents     0.0480
_diffrn_reflns_av_sigmaI/netI     0.0420
_diffrn_reflns_theta_min     2.01
_diffrn_reflns_theta_max     25.27
_diffrn_reflns_theta_full     25.27
_diffrn_measured_fraction_theta_max     0.999
_diffrn_measured_fraction_theta_full     0.999
_diffrn_reflns_limit_h_min     0
_diffrn_reflns_limit_h_max     9
_diffrn_reflns_limit_k_min     0
_diffrn_reflns_limit_k_max     22
_diffrn_reflns_limit_l_min     -14
_diffrn_reflns_limit_l_max     14
_diffrn_standards_number     3
_diffrn_standards_interval_count     200
_diffrn_standards_interval_time     ?
_diffrn_standards_decay_%     1
_refine_special_details
;
Refinement of <i>F</i>^2^ against ALL reflections. The weighted <i>R</i>-factor
<i>wR</i> and goodness of fit <i>S</i> are based on <i>F</i>^2^, conventional
<i>R</i>-factors <i>R</i> are based on <i>F</i>, with <i>F</i> set to zero for
negative <i>F</i>^2^. The threshold expression of <i>F</i>^2^ >
\s(<i>F</i>^2^) is used only for calculating <i>R</i>-factors(gt) <i>etc</i>.
and is not relevant to the choice of reflections for refinement.
<i>R</i>-factors based on <i>F</i>^2^ are statistically about twice as large
as those based on <i>F</i>, and <i>R</i>- factors based on ALL data will be
even larger.
;
_reflns_number_total     3078
_reflns_number_gt     2060
_reflns_threshold_expression     I>2sigma(I)
_refine_ls_structure_factor_coef     Fsqd
_refine_ls_matrix_type     full
_refine_ls_R_factor_all     0.0888
_refine_ls_R_factor_gt     0.0558
_refine_ls_wR_factor_gt     0.1552
_refine_ls_wR_factor_ref     0.1791
_refine_ls_goodness_of_fit_ref     1.008
_refine_ls_restrained_S_all     1.008
_refine_ls_number_reflns     3078
_refine_ls_number_parameters     235
_refine_ls_number_restraints     0
_refine_ls_hydrogen_treatment     constr
_refine_ls_weighting_scheme     calc
_refine_ls_weighting_details
         'calc w=1/[\s^2^(Fo^2^)+(0.1000P)^2^+0.4000P] where P=(Fo^2^+2Fc^2^)/3'
_atom_sites_solution_hydrogens     geom
_atom_sites_solution_primary     direct
_atom_sites_solution_secondary     difmap
_refine_ls_shift/su_max     0.000
_refine_ls_shift/su_mean     0.000
_refine_diff_density_max     0.297
_refine_diff_density_min     -0.243
_refine_ls_extinction_method     none
_refine_ls_extinction_coef     ?
loop_
    _atom_type_symbol
    _atom_type_description
    _atom_type_scat_dispersion_real
    _atom_type_scat_dispersion_imag
    _atom_type_scat_source
    'C' 'C' 0.0033 0.0016
                         'International Tables Vol C Tables 4.2.6.8 and 6.1.1.4'
    'H' 'H' 0.0000 0.0000
                         'International Tables Vol C Tables 4.2.6.8 and 6.1.1.4'
    'N' 'N' 0.0061 0.0033
                         'International Tables Vol C Tables 4.2.6.8 and 6.1.1.4'
    'O' 'O' 0.0106 0.0060
                         'International Tables Vol C Tables 4.2.6.8 and 6.1.1.4'
_computing_data_collection     'CAD-4 Software (Enraf--Nonius, 1989)'
_computing_cell_refinement     'CAD-4 Software (Enraf--Nonius, 1989)'
_computing_data_reduction     'XCAD4 (Harms & Wocadlo, 1995)'
_computing_structure_solution     'SHELXTL (Sheldrick, 2008)'
_computing_structure_refinement     'SHELXTL (Sheldrick, 2008)'
_computing_molecular_graphics     'SHELXTL (Sheldrick, 2008)'
_computing_publication_material
                             'SHELXTL (Sheldrick, 2008) and PLATON (Spek, 2009)'
loop_
    _atom_site_type_symbol
    _atom_site_label
    _atom_site_fract_x
    _atom_site_fract_y
    _atom_site_fract_z
    _atom_site_U_iso_or_equiv
    _atom_site_adp_type
    _atom_site_calc_flag
    _atom_site_refinement_flags
    _atom_site_occupancy
    _atom_site_symmetry_multiplicity
    _atom_site_disorder_assembly
    _atom_site_disorder_group
    N N 0.2043(3) 0.45752(11) 0.56131(17) 0.0407(5) Uani d . 1 1 . .
    O O1 0.0490(3) 0.31335(12) 0.57398(18) 0.0729(7) Uani d . 1 1 . .
    C C1 0.0128(5) 0.2518(2) 0.7977(3) 0.0763(10) Uani d . 1 1 . .
    H H1A 0.0035 0.2474 0.8765 0.092 Uiso calc R 1 1 . .
    H H1B -0.0987 0.2485 0.7533 0.092 Uiso calc R 1 1 . .
    O O2 0.3127(2) 0.44915(12) 0.92593(15) 0.0583(6) Uani d . 1 1 . .
    C C2 0.1687(5) 0.22111(19) 0.7524(4) 0.0815(11) Uani d . 1 1 . .
    H H2A 0.1537 0.1991 0.6799 0.098 Uiso calc R 1 1 . .
    H H2B 0.2560 0.1979 0.8032 0.098 Uiso calc R 1 1 . .
    O O3 0.0196(3) 0.44054(13) 0.88912(17) 0.0657(6) Uani d . 1 1 . .
    C C3 0.1495(4) 0.30195(16) 0.7597(3) 0.0591(8) Uani d . 1 1 . .
    H H3A 0.2247 0.3260 0.8179 0.071 Uiso calc R 1 1 . .
    O O4 0.4069(3) 0.64344(13) 0.76734(18) 0.0715(7) Uani d . 1 1 . .
    C C4 0.1160(4) 0.34276(15) 0.6567(2) 0.0463(7) Uani d . 1 1 . .
    O O5 0.1973(3) 0.59404(11) 0.86128(17) 0.0613(6) Uani d . 1 1 . .
    C C5 0.2880(5) 0.4387(3) 1.0410(3) 0.0879(13) Uani d . 1 1 . .
    H H5A 0.4009 0.4381 1.0824 0.132 Uiso calc R 1 1 . .
    H H5B 0.2287 0.3934 1.0507 0.132 Uiso calc R 1 1 . .
    H H5C 0.2179 0.4776 1.0667 0.132 Uiso calc R 1 1 . .
    C C6 0.1646(4) 0.45114(15) 0.8593(2) 0.0462(7) Uani d . 1 1 . .
    C C7 0.2330(5) 0.64687(18) 0.9471(3) 0.0694(10) Uani d . 1 1 . .
    H H7A 0.1510 0.6407 1.0026 0.104 Uiso calc R 1 1 . .
    H H7B 0.2206 0.6947 0.9164 0.104 Uiso calc R 1 1 . .
    H H7C 0.3513 0.6405 0.9795 0.104 Uiso calc R 1 1 . .
    C C8 0.3006(3) 0.59626(15) 0.7761(2) 0.0452(7) Uani d . 1 1 . .
    C C9 0.2639(3) 0.53321(14) 0.7048(2) 0.0403(6) Uani d . 1 1 . .
    C C10 0.2004(3) 0.46707(14) 0.7437(2) 0.0403(6) Uani d . 1 1 . .
    C C11 0.1670(3) 0.41976(14) 0.6564(2) 0.0405(6) Uani d . 1 1 . .
    C C12 0.2688(3) 0.52648(14) 0.5891(2) 0.0406(6) Uani d . 1 1 . .
    C C13 0.1793(3) 0.43333(16) 0.4534(2) 0.0472(7) Uani d . 1 1 . .
    H H13A 0.1353 0.3870 0.4387 0.057 Uiso calc R 1 1 . .
    C C14 0.2183(4) 0.47657(17) 0.3706(2) 0.0555(8) Uani d . 1 1 . .
    H H14A 0.1957 0.4607 0.2983 0.067 Uiso calc R 1 1 . .
    C C15 0.2945(4) 0.54702(17) 0.3911(2) 0.0512(7) Uani d . 1 1 . .
    C C16 0.3216(3) 0.57249(15) 0.5008(2) 0.0449(7) Uani d . 1 1 . .
    C C17 0.3413(4) 0.5916(2) 0.3040(3) 0.0644(9) Uani d . 1 1 . .
    H H17A 0.3216 0.5754 0.2317 0.077 Uiso calc R 1 1 . .
    C C18 0.4146(4) 0.6579(2) 0.3238(3) 0.0693(10) Uani d . 1 1 . .
    H H18A 0.4429 0.6871 0.2654 0.083 Uiso calc R 1 1 . .
    C C19 0.4473(4) 0.68183(18) 0.4315(3) 0.0653(9) Uani d . 1 1 . .
    H H19A 0.5020 0.7264 0.4449 0.078 Uiso calc R 1 1 . .
    C C20 0.4002(4) 0.64068(16) 0.5189(3) 0.0553(8) Uani d . 1 1 . .
    H H20A 0.4206 0.6582 0.5905 0.066 Uiso calc R 1 1 . .
loop_
    _atom_site_aniso_label
    _atom_site_aniso_U_11
    _atom_site_aniso_U_22
    _atom_site_aniso_U_33
    _atom_site_aniso_U_12
    _atom_site_aniso_U_13
    _atom_site_aniso_U_23
    N 0.0414(12) 0.0421(12) 0.0390(12) 0.0036(10) 0.0048(9) -0.0006(10)
    O1 0.0976(17) 0.0614(14) 0.0594(14) -0.0228(13) 0.0031(12) -0.0076(11)
    C1 0.076(2) 0.080(3) 0.075(2) -0.0009(19) 0.0169(19) 0.0190(19)
    O2 0.0539(12) 0.0747(15) 0.0457(12) 0.0098(11) 0.0005(9) 0.0041(10)
    C2 0.101(3) 0.053(2) 0.092(3) 0.0147(19) 0.022(2) 0.0156(19)
    O3 0.0523(12) 0.0861(16) 0.0604(13) -0.0108(12) 0.0159(10) -0.0020(12)
    C3 0.074(2) 0.0412(16) 0.061(2) -0.0008(15) -0.0017(16) 0.0013(14)
    O4 0.0759(15) 0.0702(15) 0.0703(15) -0.0316(13) 0.0186(12) -0.0128(12)
    C4 0.0449(15) 0.0450(16) 0.0495(16) 0.0019(13) 0.0059(12) -0.0051(13)
    O5 0.0749(14) 0.0487(12) 0.0634(14) -0.0122(10) 0.0248(11) -0.0177(10)
    C5 0.092(3) 0.130(4) 0.0406(19) 0.021(3) -0.0004(17) 0.008(2)
    C6 0.0499(16) 0.0419(15) 0.0471(16) 0.0023(13) 0.0060(13) -0.0026(12)
    C7 0.086(2) 0.062(2) 0.062(2) -0.0102(18) 0.0194(18) -0.0194(17)
    C8 0.0352(13) 0.0472(16) 0.0531(17) -0.0003(13) 0.0036(12) 0.0001(13)
    C9 0.0349(13) 0.0427(15) 0.0437(15) 0.0056(11) 0.0049(11) -0.0003(12)
    C10 0.0379(13) 0.0417(15) 0.0413(15) 0.0045(11) 0.0035(11) 0.0006(11)
    C11 0.0373(13) 0.0423(15) 0.0421(15) 0.0050(11) 0.0038(11) 0.0011(12)
    C12 0.0339(13) 0.0402(14) 0.0479(16) 0.0071(11) 0.0039(11) 0.0020(12)
    C13 0.0448(15) 0.0531(17) 0.0428(16) 0.0060(13) -0.0014(12) -0.0032(13)
    C14 0.0547(17) 0.069(2) 0.0426(17) 0.0116(15) 0.0020(13) -0.0036(15)
    C15 0.0462(15) 0.0619(19) 0.0461(17) 0.0136(14) 0.0069(12) 0.0123(14)
    C16 0.0330(13) 0.0472(16) 0.0551(17) 0.0110(12) 0.0066(11) 0.0095(13)
    C17 0.0523(18) 0.083(2) 0.059(2) 0.0119(17) 0.0109(14) 0.0175(18)
    C18 0.057(2) 0.078(2) 0.075(2) 0.0110(18) 0.0161(17) 0.034(2)
    C19 0.0588(19) 0.0517(18) 0.087(3) 0.0033(15) 0.0161(17) 0.0196(18)
    C20 0.0491(16) 0.0516(17) 0.066(2) 0.0040(14) 0.0112(14) 0.0080(15)
_geom_special_details
;
All e.s.d.'s (except the e.s.d. in the dihedral angle between two l.s. planes)
are estimated using the full covariance matrix. The cell e.s.d.'s are taken
into account individually in the estimation of e.s.d.'s in distances, angles
and torsion angles; correlations between e.s.d.'s in cell parameters are only
used when they are defined by crystal symmetry. An approximate (isotropic)
treatment of cell e.s.d.'s is used for estimating e.s.d.'s involving l.s.
planes.
;
loop_
    _geom_bond_atom_site_label_1
    _geom_bond_atom_site_label_2
    _geom_bond_site_symmetry_2
    _geom_bond_distance
    _geom_bond_publ_flag
    N C13 . 1.385(3) ?
    N C12 . 1.395(3) ?
    N C11 . 1.398(3) ?
    O1 C4 . 1.218(3) ?
    C1 C2 . 1.458(5) ?
    C1 C3 . 1.490(5) ?
    C1 H1A . 0.9700 ?
    C1 H1B . 0.9700 ?
    O2 C6 . 1.334(3) ?
    O2 C5 . 1.440(4) ?
    C2 C3 . 1.501(4) ?
    C2 H2A . 0.9700 ?
    C2 H2B . 0.9700 ?
    O3 C6 . 1.201(3) ?
    C3 C4 . 1.467(4) ?
    C3 H3A . 0.9800 ?
    O4 C8 . 1.197(3) ?
    C4 C11 . 1.472(4) ?
    O5 C8 . 1.347(3) ?
    O5 C7 . 1.438(3) ?
    C5 H5A . 0.9600 ?
    C5 H5B . 0.9600 ?
    C5 H5C . 0.9600 ?
    C6 C10 . 1.483(4) ?
    C7 H7A . 0.9600 ?
    C7 H7B . 0.9600 ?
    C7 H7C . 0.9600 ?
    C8 C9 . 1.464(4) ?
    C9 C10 . 1.406(4) ?
    C9 C12 . 1.416(4) ?
    C10 C11 . 1.382(4) ?
    C12 C16 . 1.449(4) ?
    C13 C14 . 1.335(4) ?
    C13 H13A . 0.9300 ?
    C14 C15 . 1.436(4) ?
    C14 H14A . 0.9300 ?
    C15 C17 . 1.408(4) ?
    C15 C16 . 1.414(4) ?
    C16 C20 . 1.402(4) ?
    C17 C18 . 1.356(5) ?
    C17 H17A . 0.9300 ?
    C18 C19 . 1.387(5) ?
    C18 H18A . 0.9300 ?
    C19 C20 . 1.376(4) ?
    C19 H19A . 0.9300 ?
    C20 H20A . 0.9300 ?
loop_
    _geom_angle_atom_site_label_1
    _geom_angle_atom_site_label_2
    _geom_angle_atom_site_label_3
    _geom_angle_site_symmetry_1
    _geom_angle_site_symmetry_3
    _geom_angle
    _geom_angle_publ_flag
    C13 N C12 . . 122.9(2) ?
    C13 N C11 . . 127.0(2) ?
    C12 N C11 . . 110.1(2) ?
    C2 C1 C3 . . 61.2(2) ?
    C2 C1 H1A . . 117.6 ?
    C3 C1 H1A . . 117.6 ?
    C2 C1 H1B . . 117.6 ?
    C3 C1 H1B . . 117.6 ?
    H1A C1 H1B . . 114.8 ?
    C6 O2 C5 . . 115.3(2) ?
    C1 C2 C3 . . 60.5(2) ?
    C1 C2 H2A . . 117.7 ?
    C3 C2 H2A . . 117.7 ?
    C1 C2 H2B . . 117.7 ?
    C3 C2 H2B . . 117.7 ?
    H2A C2 H2B . . 114.8 ?
    C4 C3 C1 . . 120.3(3) ?
    C4 C3 C2 . . 118.0(3) ?
    C1 C3 C2 . . 58.3(2) ?
    C4 C3 H3A . . 116.0 ?
    C1 C3 H3A . . 116.0 ?
    C2 C3 H3A . . 116.0 ?
    O1 C4 C3 . . 120.7(3) ?
    O1 C4 C11 . . 121.4(3) ?
    C3 C4 C11 . . 117.9(2) ?
    C8 O5 C7 . . 116.7(2) ?
    O2 C5 H5A . . 109.5 ?
    O2 C5 H5B . . 109.5 ?
    H5A C5 H5B . . 109.5 ?
    O2 C5 H5C . . 109.5 ?
    H5A C5 H5C . . 109.5 ?
    H5B C5 H5C . . 109.5 ?
    O3 C6 O2 . . 124.1(3) ?
    O3 C6 C10 . . 123.9(3) ?
    O2 C6 C10 . . 111.9(2) ?
    O5 C7 H7A . . 109.5 ?
    O5 C7 H7B . . 109.5 ?
    H7A C7 H7B . . 109.5 ?
    O5 C7 H7C . . 109.5 ?
    H7A C7 H7C . . 109.5 ?
    H7B C7 H7C . . 109.5 ?
    O4 C8 O5 . . 121.8(3) ?
    O4 C8 C9 . . 128.5(3) ?
    O5 C8 C9 . . 109.6(2) ?
    C10 C9 C12 . . 107.1(2) ?
    C10 C9 C8 . . 122.9(2) ?
    C12 C9 C8 . . 129.8(2) ?
    C11 C10 C9 . . 109.7(2) ?
    C11 C10 C6 . . 124.6(2) ?
    C9 C10 C6 . . 125.7(2) ?
    C10 C11 N . . 106.5(2) ?
    C10 C11 C4 . . 129.8(2) ?
    N C11 C4 . . 123.5(2) ?
    N C12 C9 . . 106.6(2) ?
    N C12 C16 . . 117.8(2) ?
    C9 C12 C16 . . 135.7(3) ?
    C14 C13 N . . 120.0(3) ?
    C14 C13 H13A . . 120.0 ?
    N C13 H13A . . 120.0 ?
    C13 C14 C15 . . 121.3(3) ?
    C13 C14 H14A . . 119.4 ?
    C15 C14 H14A . . 119.4 ?
    C17 C15 C16 . . 119.3(3) ?
    C17 C15 C14 . . 121.3(3) ?
    C16 C15 C14 . . 119.4(3) ?
    C20 C16 C15 . . 118.4(3) ?
    C20 C16 C12 . . 123.1(3) ?
    C15 C16 C12 . . 118.5(3) ?
    C18 C17 C15 . . 121.1(3) ?
    C18 C17 H17A . . 119.4 ?
    C15 C17 H17A . . 119.4 ?
    C17 C18 C19 . . 119.7(3) ?
    C17 C18 H18A . . 120.1 ?
    C19 C18 H18A . . 120.1 ?
    C20 C19 C18 . . 121.1(3) ?
    C20 C19 H19A . . 119.5 ?
    C18 C19 H19A . . 119.5 ?
    C19 C20 C16 . . 120.4(3) ?
    C19 C20 H20A . . 119.8 ?
    C16 C20 H20A . . 119.8 ?
loop_
    _geom_torsion_atom_site_label_1
    _geom_torsion_atom_site_label_2
    _geom_torsion_atom_site_label_3
    _geom_torsion_atom_site_label_4
    _geom_torsion_site_symmetry_1
    _geom_torsion_site_symmetry_2
    _geom_torsion_site_symmetry_3
    _geom_torsion_site_symmetry_4
    _geom_torsion
    _geom_torsion_publ_flag
    C2 C1 C3 C4 . . . . 106.2(3) ?
    C1 C2 C3 C4 . . . . -110.1(3) ?
    C1 C3 C4 O1 . . . . -44.0(4) ?
    C2 C3 C4 O1 . . . . 23.8(5) ?
    C1 C3 C4 C11 . . . . 136.5(3) ?
    C2 C3 C4 C11 . . . . -155.7(3) ?
    C5 O2 C6 O3 . . . . -4.7(4) ?
    C5 O2 C6 C10 . . . . 176.1(3) ?
    C7 O5 C8 O4 . . . . -6.1(4) ?
    C7 O5 C8 C9 . . . . 172.0(3) ?
    O4 C8 C9 C10 . . . . 150.7(3) ?
    O5 C8 C9 C10 . . . . -27.3(3) ?
    O4 C8 C9 C12 . . . . -34.9(5) ?
    O5 C8 C9 C12 . . . . 147.1(3) ?
    C12 C9 C10 C11 . . . . 0.3(3) ?
    C8 C9 C10 C11 . . . . 175.9(2) ?
    C12 C9 C10 C6 . . . . -176.5(2) ?
    C8 C9 C10 C6 . . . . -1.0(4) ?
    O3 C6 C10 C11 . . . . -63.4(4) ?
    O2 C6 C10 C11 . . . . 115.8(3) ?
    O3 C6 C10 C9 . . . . 113.0(3) ?
    O2 C6 C10 C9 . . . . -67.8(3) ?
    C9 C10 C11 N . . . . -2.0(3) ?
    C6 C10 C11 N . . . . 174.9(2) ?
    C9 C10 C11 C4 . . . . 173.5(2) ?
    C6 C10 C11 C4 . . . . -9.6(4) ?
    C13 N C11 C10 . . . . -175.5(2) ?
    C12 N C11 C10 . . . . 2.9(3) ?
    C13 N C11 C4 . . . . 8.6(4) ?
    C12 N C11 C4 . . . . -172.9(2) ?
    O1 C4 C11 C10 . . . . 161.3(3) ?
    C3 C4 C11 C10 . . . . -19.1(4) ?
    O1 C4 C11 N . . . . -23.9(4) ?
    C3 C4 C11 N . . . . 155.6(2) ?
    C13 N C12 C9 . . . . 175.8(2) ?
    C11 N C12 C9 . . . . -2.7(3) ?
    C13 N C12 C16 . . . . -3.9(3) ?
    C11 N C12 C16 . . . . 177.5(2) ?
    C10 C9 C12 N . . . . 1.4(3) ?
    C8 C9 C12 N . . . . -173.7(2) ?
    C10 C9 C12 C16 . . . . -178.9(3) ?
    C8 C9 C12 C16 . . . . 6.0(5) ?
    C12 N C13 C14 . . . . 0.4(4) ?
    C11 N C13 C14 . . . . 178.7(2) ?
    N C13 C14 C15 . . . . 3.1(4) ?
    C13 C14 C15 C17 . . . . 177.8(3) ?
    C13 C14 C15 C16 . . . . -2.9(4) ?
    C17 C15 C16 C20 . . . . -2.2(4) ?
    C14 C15 C16 C20 . . . . 178.5(2) ?
    C17 C15 C16 C12 . . . . 178.6(2) ?
    C14 C15 C16 C12 . . . . -0.8(4) ?
    N C12 C16 C20 . . . . -175.2(2) ?
    C9 C12 C16 C20 . . . . 5.1(4) ?
    N C12 C16 C15 . . . . 4.0(3) ?
    C9 C12 C16 C15 . . . . -175.7(3) ?
    C16 C15 C17 C18 . . . . 1.2(4) ?
    C14 C15 C17 C18 . . . . -179.4(3) ?
    C15 C17 C18 C19 . . . . 1.2(5) ?
    C17 C18 C19 C20 . . . . -2.6(5) ?
    C18 C19 C20 C16 . . . . 1.6(5) ?
    C15 C16 C20 C19 . . . . 0.8(4) ?
    C12 C16 C20 C19 . . . . -180.0(3) ?
loop_
    _geom_hbond_atom_site_label_D
    _geom_hbond_atom_site_label_H
    _geom_hbond_atom_site_label_A
    _geom_hbond_site_symmetry_A
    _geom_hbond_distance_DH
    _geom_hbond_distance_HA
    _geom_hbond_distance_DA
    _geom_hbond_angle_DHA
    C13 H13A O1 yes 0.93 2.27 2.872(4) 122
    C20 H20A O4 yes 0.93 2.18 3.019(4) 150
data_global
_journal_date_recd_electronic     2012-03-30
_journal_date_accepted     2012-04-10
_journal_name_full     'Acta Crystallographica, Section E'
_journal_year     2012
_journal_volume     68
_journal_issue      5
_journal_page_first     o1430
_journal_page_last     o1430
_journal_paper_category     QO
_journal_paper_doi     10.1107/S1600536812015656
_journal_coeditor_code     FF2061
_publ_contact_author_name     'Wei Wang'
_publ_contact_author_address
;
Key Laboratory for Advanced Technology in Environmental Protection of Jiangsu
Province
School of Chemical and Biological Engineering
Yancheng Institute of Technology
Yancheng 224051
People's Republic of China
;
_publ_contact_author_email     'wangw@ycit.edu.cn'
_publ_contact_author_fax     '+86-515-88298959'
_publ_contact_author_phone     '+86-515-88298848'
_publ_section_title
;
Dimethyl
3-(cyclopropylcarbonyl)pyrrolo[2,1-<i>a</i>]isoquinoline-1,2-dicarboxylate
;
loop_
    _publ_author_name
    _publ_author_address
    'Honglong Xing'
;
School of Chemical Engineering
Anhui University of Science and Technology,
Huainan 232001
People's Republic of China
;
    'Tang, Fan'
;
School of Chemical Engineering
Anhui University of Science and Technology,
Huainan 232001
People's Republic of China
;
    'Wang, Wei'
;
Key Laboratory for Advanced Technology in Environmental Protection of Jiangsu
Province
School of Chemical and Biological Engineering
Yancheng Institute of Technology
Yancheng 224051
People's Republic of China
;
