# Supplementary material for: Dimethyl 3-(cyclo­propyl­carbon­yl)pyrrolo­[2,1-a]isoquinoline-1,2-dicarboxyl­ate
Source: Acta Crystallogr Sect E Struct Rep Online. 2012 Apr 18;68(Pt 5):o1430. doi: 10.1107/S1600536812015656 (PMC3344550; doi:10.1107/S1600536812015656)
Supplement: Supplementary file 2 [file e-68-o1430-Isup2.hkl]

# 
# h,k,l, Fc-squared, Fo-squared, sigma(Fo-squared) and status flag 
# 
data_I
_shelx_title ' Y in P2(1)/c' 
_shelx_refln_list_code          4 
_shelx_F_calc_maximum      162.96 
_exptl_crystal_F_000       736.00 
_reflns_d_resolution_high  0.8325 
 
loop_ 
 _symmetry_equiv_pos_as_xyz 
 'x, y, z' 
 '-x, y+1/2, -z+1/2' 
 '-x, -y, -z' 
 'x, -y-1/2, z-1/2' 
 
_cell_length_a     7.5910 
_cell_length_b    18.4360 
_cell_length_c    12.1620 
_cell_angle_alpha  90.000 
_cell_angle_beta   94.430 
_cell_angle_gamma  90.000 
 
_shelx_F_squared_multiplier     1.000 
 
loop_ 
 _refln_index_h 
 _refln_index_k 
 _refln_index_l 
 _refln_F_squared_calc 
 _refln_F_squared_meas 
 _refln_F_squared_sigma 
 _refln_observed_status 
   1   0   0     1911.93     2552.28     12.62 o 
   2   0   0    21882.85    20212.27    193.31 o 
   3   0   0       12.70        9.15      2.00 o 
   4   0   0      381.08      454.43     10.01 o 
   5   0   0      971.59     1022.12     17.33 o 
   6   0   0      286.54      330.79     11.26 o 
   7   0   0      272.24      304.45     12.65 o 
   8   0   0      178.38      213.76     11.59 o 
   9   0   0        3.86        0.89      5.64 o 
   1   1   0        5.96       20.20      1.62 o 
   2   1   0    21363.19    20755.58    200.12 o 
   3   1   0       42.06       46.60      3.18 o 
   4   1   0      168.11      114.15      2.43 o 
   5   1   0      193.65      208.26      8.20 o 
   6   1   0       15.28       26.66      5.42 o 
   7   1   0       72.40      101.23      7.95 o 
   8   1   0        1.85        2.17      5.84 o 
   9   1   0       18.77       23.77      5.57 o 
   0   2   0    16727.67    15566.70    132.40 o 
   1   2   0      143.27      175.67      3.98 o 
   2   2   0    26556.35    24896.45    225.21 o 
   3   2   0      228.49      150.78      2.07 o 
   4   2   0     1302.55     1541.70     18.51 o 
   5   2   0        8.86       13.04      4.14 o 
   6   2   0      188.14      159.09      8.51 o 
   7   2   0        0.79        2.03      5.05 o 
   8   2   0       81.05       64.91      8.24 o 
   9   2   0        7.63        8.50      4.46 o 
   1   3   0      830.11     1209.93     11.10 o 
   2   3   0     4300.30     4254.12     23.41 o 
   3   3   0        6.85        3.21      2.15 o 
   4   3   0      929.58      877.41     14.92 o 
   5   3   0       20.90       29.56      4.44 o 
   6   3   0      108.41      104.98      7.86 o 
   7   3   0       72.25       61.89      7.40 o 
   8   3   0        0.88        1.44      6.22 o 
   9   3   0        0.06        0.99      5.54 o 
   0   4   0      346.56      415.74      6.83 o 
   1   4   0     5024.19     5357.08    103.80 o 
   2   4   0      591.73      673.52     10.22 o 
   3   4   0       28.91       31.26      3.28 o 
   4   4   0     1889.96     1956.36     21.55 o 
   5   4   0       14.53       19.57      4.17 o 
   6   4   0       26.26       42.32      5.71 o 
   7   4   0        6.07        7.04      5.56 o 
   8   4   0        6.36        1.00      6.04 o 
   1   5   0     9698.10     9419.59    147.45 o 
   2   5   0        2.01        2.67      1.76 o 
   3   5   0      401.08      395.81      9.53 o 
   4   5   0     4098.69     4273.99     32.60 o 
   5   5   0        4.31        3.81      3.75 o 
   6   5   0      794.17      764.36      6.52 o 
   7   5   0      160.47      177.82     11.16 o 
   8   5   0       11.35       15.88      6.41 o 
   0   6   0      520.64      363.90      1.74 o 
   1   6   0     1460.84     1716.03     16.48 o 
   2   6   0     1355.15     1627.27     16.90 o 
   3   6   0      481.84      416.79     10.02 o 
   4   6   0       46.07       55.74      5.57 o 
   5   6   0       53.22       62.42      5.73 o 
   6   6   0     1452.20     1450.35     25.39 o 
   7   6   0        2.15        6.39      6.39 o 
   8   6   0      123.83      108.25     10.80 o 
   1   7   0     4311.90     4125.98     27.03 o 
   2   7   0     2188.71     2374.42     21.39 o 
   3   7   0       46.50       46.19      4.52 o 
   4   7   0       29.33       40.89      4.24 o 
   5   7   0      383.15      377.31     12.43 o 
   6   7   0      332.18      370.53     14.91 o 
   7   7   0      214.59      236.07     13.42 o 
   8   7   0       89.48       64.22      9.65 o 
   0   8   0     8216.01     7782.89      3.04 o 
   1   8   0      676.12      771.25     12.98 o 
   2   8   0      477.75      510.37     11.05 o 
   3   8   0        0.60        2.01      2.87 o 
   4   8   0        9.19       12.46      3.61 o 
   5   8   0       73.29       83.25      6.30 o 
   6   8   0      430.58      449.46     15.98 o 
   7   8   0       29.45       50.49      7.61 o 
   8   8   0      140.72      121.62     11.35 o 
   1   9   0       28.51       27.02      3.52 o 
   2   9   0        1.81        0.21      2.78 o 
   3   9   0      423.22      380.81     10.93 o 
   4   9   0        0.91        6.41      2.61 o 
   5   9   0      129.50      121.98      8.13 o 
   6   9   0       30.57       22.41      6.39 o 
   7   9   0      209.71      182.44     12.86 o 
   8   9   0      333.36      305.83     16.06 o 
   0  10   0     3523.80     3428.13      2.89 o 
   1  10   0       38.70       50.04      4.43 o 
   2  10   0       37.46       47.09      4.36 o 
   3  10   0      240.02      204.66      8.67 o 
   4  10   0       30.89       42.99      5.08 o 
   5  10   0      150.11      146.76      9.24 o 
   6  10   0        9.24       16.26      5.29 o 
   7  10   0       41.72       44.75      8.24 o 
   8  10   0        0.00        2.69      7.06 o 
   1  11   0        3.06        2.67      2.93 o 
   2  11   0      125.81      137.69      7.09 o 
   3  11   0       91.32      105.52      6.57 o 
   4  11   0      122.69      124.36      7.67 o 
   5  11   0       16.08       20.02      5.48 o 
   6  11   0       85.21       80.41      8.38 o 
   7  11   0        0.02        1.04      5.70 o 
   0  12   0       95.74       94.75      6.11 o 
   1  12   0        0.27        1.36      3.08 o 
   2  12   0      427.98      436.85     12.73 o 
   3  12   0       76.06       73.01      6.30 o 
   4  12   0       53.10       45.79      6.18 o 
   5  12   0        0.26        3.73      3.99 o 
   6  12   0       11.12       12.29      5.59 o 
   7  12   0        0.74        7.81      5.77 o 
   1  13   0      592.76      588.19     14.90 o 
   2  13   0       49.49       43.56      5.69 o 
   3  13   0      122.42      115.78      7.36 o 
   4  13   0        0.00        8.77      3.93 o 
   5  13   0       18.18       29.55      6.04 o 
   6  13   0       28.59       23.40      7.28 o 
   7  13   0       46.46       36.22      9.15 o 
   0  14   0       79.48       88.67      7.02 o 
   1  14   0       74.80       54.96      7.31 o 
   2  14   0       50.60       41.91      5.80 o 
   3  14   0        0.87        0.36      4.52 o 
   4  14   0      358.94      356.41     14.19 o 
   5  14   0        4.07        1.83      4.66 o 
   6  14   0        3.32        1.99      5.92 o 
   7  14   0        1.49        5.80      6.18 o 
   1  15   0      332.95      318.80     12.22 o 
   2  15   0       87.66       77.76      7.18 o 
   3  15   0        3.52        4.65      3.67 o 
   4  15   0       17.88       19.70      5.91 o 
   5  15   0        2.81        8.01      5.24 o 
   6  15   0       70.87       79.69      8.80 o 
   0  16   0      257.77      249.42     11.80 o 
   1  16   0       21.64       26.28      6.50 o 
   2  16   0      657.49      585.17     17.03 o 
   3  16   0       83.13       84.15      8.08 o 
   4  16   0        0.01        5.09      5.09 o 
   5  16   0        4.46        4.34      5.10 o 
   6  16   0       31.23       38.75      6.58 o 
   1  17   0        2.33        4.01      4.93 o 
   2  17   0        6.45        6.47      6.47 o 
   3  17   0        3.04        3.06      4.41 o 
   4  17   0       19.02       12.04      5.60 o 
   5  17   0        6.02       10.31      5.32 o 
   0  18   0      247.28      242.51     12.79 o 
   1  18   0        2.18        5.34      5.34 o 
   2  18   0       41.06       42.16      5.72 o 
   3  18   0        1.88        8.52      4.92 o 
   4  18   0       12.28       19.37      5.52 o 
   5  18   0       18.85        6.86      6.63 o 
   1  19   0       47.94       58.38      6.84 o 
   2  19   0       49.08       53.39      6.47 o 
   3  19   0        8.74       15.15      5.09 o 
   4  19   0        1.16        4.73      5.05 o 
   0  20   0       38.43       48.95      7.96 o 
   1  20   0        4.52        2.72      4.45 o 
   2  20   0        0.49        0.00      5.43 o 
   3  20   0        1.05        1.85      5.27 o 
   1  21   0        2.59        5.34      5.34 o 
   2  21   0        4.17        1.35      5.13 o 
   0  22   0       16.70        3.08      6.38 o 
  -9   1   1        5.70        5.81      5.54 o 
  -8   1   1       20.82       22.59      6.08 o 
  -7   1   1        2.76        5.20      5.34 o 
  -6   1   1       30.13       24.11      5.10 o 
  -5   1   1       63.81       55.78      4.67 o 
  -4   1   1      402.67      378.53      9.39 o 
  -3   1   1     1533.36     1640.49     16.50 o 
  -2   1   1      540.18      568.38      8.39 o 
  -1   1   1     5084.63     5215.85     80.93 o 
   0   1   1     3451.93     3440.66    117.93 o 
   1   1   1    12086.40    12041.60    123.98 o 
   2   1   1     4414.48     4794.61     96.41 o 
   3   1   1       63.97       68.12      3.65 o 
   4   1   1       23.44        3.32      2.23 o 
   5   1   1        2.50        2.25      3.02 o 
   6   1   1       47.34        4.43      3.65 o 
   7   1   1       34.61       39.52      6.33 o 
   8   1   1      115.00      107.24      8.42 o 
   9   1   1        0.09        3.92      5.14 o 
  -9   2   1        6.72        2.47      5.44 o 
  -8   2   1       24.74       26.76      6.46 o 
  -7   2   1        4.36        3.05      5.06 o 
  -6   2   1        2.04        5.12      3.62 o 
  -5   2   1        0.32        0.39      2.14 o 
  -4   2   1      195.27      224.32      7.49 o 
  -3   2   1      332.16      366.10      8.45 o 
  -2   2   1     4669.97     5310.07     25.04 o 
  -1   2   1     1468.19     1997.53     13.21 o 
   0   2   1     1108.41     1405.30     18.91 o 
   1   2   1     1156.19     1400.17     11.09 o 
   2   2   1    17504.51    16437.24    184.64 o 
   3   2   1      244.69      280.57      7.09 o 
   4   2   1     1783.21     1859.30     20.28 o 
   5   2   1       27.93       32.96      4.16 o 
   6   2   1      670.58      781.18     17.90 o 
   7   2   1        0.16        0.79      4.76 o 
   8   2   1       24.85       21.63      6.87 o 
  -9   3   1        0.99        3.36      5.08 o 
  -8   3   1        4.55        4.09      4.18 o 
  -7   3   1        6.20       17.22      3.65 o 
  -6   3   1        0.59        8.55      2.43 o 
  -5   3   1       83.01       67.37      5.25 o 
  -4   3   1      303.27      331.88      9.55 o 
  -3   3   1     2151.19     2210.36     19.85 o 
  -2   3   1    10457.32    10028.02    147.53 o 
  -1   3   1      157.98      157.12      4.07 o 
   0   3   1      479.29      563.48      4.95 o 
   1   3   1      127.68      149.37      4.01 o 
   2   3   1     5785.80     5989.31    117.15 o 
   3   3   1        8.77        3.16      1.83 o 
   4   3   1      898.86     1016.23     15.68 o 
   5   3   1       10.28        7.93      3.91 o 
   6   3   1        8.95       17.51      5.08 o 
   7   3   1      108.17      126.93      9.63 o 
   8   3   1        0.41        1.41      4.59 o 
  -8   4   1        0.35        2.28      3.69 o 
  -7   4   1        3.74        4.23      4.23 o 
  -6   4   1       15.95       19.45      3.97 o 
  -5   4   1      270.26      218.14      8.89 o 
  -4   4   1     4537.65     4806.85     34.25 o 
  -3   4   1        8.10       22.30      2.78 o 
  -2   4   1     1266.45     1192.90     12.99 o 
  -1   4   1     2243.90     2346.28     16.22 o 
   0   4   1       15.92       28.53      1.53 o 
   1   4   1     1234.71     1394.49     12.83 o 
   2   4   1      452.29      466.23      8.72 o 
   3   4   1      493.63      494.68     10.38 o 
   4   4   1     6244.29     6514.25     40.00 o 
   5   4   1       78.31       89.54      6.81 o 
   6   4   1      986.54     1065.62     21.58 o 
   7   4   1       42.14       35.06      7.30 o 
   8   4   1       72.07       78.24      9.17 o 
  -8   5   1        3.81        1.38      3.39 o 
  -7   5   1       28.13       16.37      4.45 o 
  -6   5   1      113.21      118.77      7.40 o 
  -5   5   1        0.32        1.12      3.41 o 
  -4   5   1     2018.53     2159.71     23.29 o 
  -3   5   1        2.03        2.18      2.03 o 
  -2   5   1       11.68       43.60      3.12 o 
  -1   5   1        0.55        3.18      2.03 o 
   0   5   1     3144.59     3236.71     90.78 o 
   1   5   1      555.65      560.44      8.95 o 
   2   5   1       18.82       10.54      2.36 o 
   3   5   1       37.41       30.30      3.53 o 
   4   5   1       71.14       60.76      5.74 o 
   5   5   1       32.04       41.09      5.32 o 
   6   5   1      213.39      199.18      5.86 o 
   7   5   1       39.96       44.72      7.69 o 
   8   5   1       19.44       13.56      6.56 o 
  -8   6   1        9.35        9.34      4.74 o 
  -7   6   1       41.23       39.81      6.07 o 
  -6   6   1      123.52      103.68      8.10 o 
  -5   6   1      148.18      183.39      8.74 o 
  -4   6   1      561.07      554.65     13.13 o 
  -3   6   1      448.13      462.07     10.53 o 
  -2   6   1      193.10      179.22      6.01 o 
  -1   6   1     2096.26     2007.26     17.27 o 
   0   6   1     3460.26     3446.29     15.57 o 
   1   6   1      954.14      941.49     12.32 o 
   2   6   1     1111.05     1046.25     13.76 o 
   3   6   1      261.08      231.29      7.85 o 
   4   6   1      936.56      976.81     16.67 o 
   5   6   1       84.40      117.86      7.53 o 
   6   6   1     1060.74     1165.81     23.89 o 
   7   6   1        2.65        0.00      6.68 o 
   8   6   1      198.97      231.68     13.37 o 
  -8   7   1       12.47        5.65      5.06 o 
  -7   7   1        4.05        3.62      4.55 o 
  -6   7   1      149.04      159.17      9.29 o 
  -5   7   1       17.58       19.41      4.08 o 
  -4   7   1       14.34       14.98      3.80 o 
  -3   7   1      486.82      489.92     11.43 o 
  -2   7   1       74.81       70.63      4.45 o 
  -1   7   1        0.84        4.40      1.94 o 
   0   7   1      106.23       99.96      3.13 o 
   1   7   1       24.95       14.79      2.51 o 
   2   7   1     1301.97     1320.41     16.13 o 
   3   7   1       40.41       31.05      3.67 o 
   4   7   1        2.19        2.92      2.92 o 
   5   7   1        6.70        6.34      4.01 o 
   6   7   1       44.18       43.48      6.48 o 
   7   7   1      167.19      166.64     11.22 o 
   8   7   1      110.36       98.43     10.53 o 
  -8   8   1        8.03        3.40      5.67 o 
  -7   8   1        1.52        7.20      5.18 o 
  -6   8   1        1.68        1.55      4.57 o 
  -5   8   1       10.71        8.63      4.23 o 
  -4   8   1        1.30        2.23      3.06 o 
  -3   8   1      268.13      255.06      8.81 o 
  -2   8   1      526.40      480.25     10.62 o 
  -1   8   1     1362.17     1371.12     16.50 o 
   0   8   1      506.88      426.71      6.60 o 
   1   8   1       13.08       11.18      3.21 o 
   2   8   1       42.25       57.89      4.22 o 
   3   8   1      395.78      380.49     10.62 o 
   4   8   1        2.15        1.74      2.94 o 
   5   8   1        0.03        8.46      3.33 o 
   6   8   1      242.61      281.20     13.56 o 
   7   8   1        0.29        5.49      5.93 o 
   8   8   1      330.82      333.72     16.58 o 
  -8   9   1       42.34       13.77      6.88 o 
  -7   9   1        0.39        0.88      5.15 o 
  -6   9   1       22.17       22.72      5.20 o 
  -5   9   1        5.62        0.69      3.96 o 
  -4   9   1       19.40       11.30      3.83 o 
  -3   9   1      203.77      174.17      7.74 o 
  -2   9   1      293.67      281.40      8.94 o 
  -1   9   1      228.78      215.38      7.52 o 
   0   9   1      203.64      225.52      5.37 o 
   1   9   1      378.95      423.37     10.36 o 
   2   9   1      487.16      389.37      2.49 o 
   3   9   1      370.02      385.92     11.31 o 
   4   9   1       11.64        0.00      4.08 o 
   5   9   1      122.37      121.10      8.95 o 
   6   9   1       59.25       80.34      8.25 o 
   7   9   1        0.02        5.08      6.18 o 
   8   9   1       18.26       14.16      8.48 o 
  -8  10   1       19.33       19.74      6.19 o 
  -7  10   1      145.49      125.30      9.53 o 
  -6  10   1       24.78       24.31      5.20 o 
  -5  10   1        0.67        7.14      3.81 o 
  -4  10   1        3.70        3.20      3.84 o 
  -3  10   1        0.01        0.27      3.16 o 
  -2  10   1      197.83      202.73      8.12 o 
  -1  10   1        0.00        0.47      2.15 o 
   0  10   1     1685.15     1760.27     19.14 o 
   1  10   1       10.19        7.07      3.00 o 
   2  10   1      296.24      268.89      9.42 o 
   3  10   1        1.66        2.75      3.12 o 
   4  10   1        0.68        4.60      3.15 o 
   5  10   1        8.99        6.29      5.41 o 
   6  10   1        5.85        1.85      6.05 o 
   7  10   1        7.02       15.13      6.89 o 
   8  10   1       75.23       79.57      9.68 o 
  -7  11   1       30.92       25.35      7.30 o 
  -6  11   1       19.62       28.34      6.30 o 
  -5  11   1      109.85      107.95      8.23 o 
  -4  11   1       10.62       11.88      4.79 o 
  -3  11   1       31.58       33.47      4.63 o 
  -2  11   1     1293.72     1300.51     19.83 o 
  -1  11   1       19.12       28.70      3.55 o 
   0  11   1      152.71      131.88      4.73 o 
   1  11   1       49.20       52.90      4.72 o 
   2  11   1        0.46        0.00      3.31 o 
   3  11   1      329.23      287.43     10.77 o 
   4  11   1       25.89       31.56      4.80 o 
   5  11   1        1.19        2.05      4.15 o 
   6  11   1       75.31       79.17      8.25 o 
   7  11   1        0.15        1.07      5.92 o 
  -7  12   1       78.84       62.94      8.58 o 
  -6  12   1       14.67        8.05      5.44 o 
  -5  12   1       88.00       81.58      8.35 o 
  -4  12   1      544.85      541.42     16.55 o 
  -3  12   1      167.42      150.94      8.54 o 
  -2  12   1      345.80      340.16     11.86 o 
  -1  12   1      215.71      218.87      8.89 o 
   0  12   1       32.25       26.37      3.05 o 
   1  12   1        0.02        0.53      2.93 o 
   2  12   1       44.08       45.44      5.13 o 
   3  12   1        0.65        1.96      3.09 o 
   4  12   1        4.58        2.99      4.47 o 
   5  12   1       41.64       41.42      6.60 o 
   6  12   1       10.47       13.93      6.85 o 
   7  12   1        0.04        0.00      6.10 o 
  -7  13   1        0.01        5.60      5.85 o 
  -6  13   1       59.57       45.74      7.05 o 
  -5  13   1       10.92       17.89      5.20 o 
  -4  13   1      203.93      223.43     11.43 o 
  -3  13   1       74.31       83.82      6.97 o 
  -2  13   1       10.42        9.34      4.06 o 
  -1  13   1      337.92      357.28     11.92 o 
   0  13   1       30.15       20.72      3.20 o 
   1  13   1       43.10       36.78      4.35 o 
   2  13   1       63.44       74.08      6.55 o 
   3  13   1       62.97       59.78      6.59 o 
   4  13   1      370.68      358.84     14.31 o 
   5  13   1        1.08        0.44      5.64 o 
   6  13   1      103.06      107.79      9.81 o 
   7  13   1       26.71       26.82      7.72 o 
  -7  14   1       16.84       17.28      6.60 o 
  -6  14   1        0.65        5.22      5.22 o 
  -5  14   1       10.10        7.83      5.91 o 
  -4  14   1       58.49       77.43      8.09 o 
  -3  14   1       12.31       14.50      5.50 o 
  -2  14   1      161.90      178.10      9.30 o 
  -1  14   1      358.05      326.79     12.54 o 
   0  14   1      443.26      330.40    216.68 o 
   1  14   1       12.61       14.91      3.84 o 
   2  14   1      248.87      203.60     10.34 o 
   3  14   1        7.41        1.51      4.85 o 
   4  14   1       49.55       44.03      7.21 o 
   5  14   1       24.36       28.81      7.07 o 
   6  14   1       44.33       44.72      8.73 o 
  -6  15   1       44.05       38.84      8.38 o 
  -5  15   1        0.16        5.13      5.13 o 
  -4  15   1      128.83      133.03     10.04 o 
  -3  15   1      160.20      158.85     10.71 o 
  -2  15   1        1.89        0.81      4.51 o 
  -1  15   1      123.47      126.97      8.43 o 
   0  15   1        9.11        0.00      3.67 o 
   1  15   1       75.18       69.17      6.94 o 
   2  15   1       19.41       22.32      5.40 o 
   3  15   1      244.37      262.99     12.08 o 
   4  15   1       26.70       28.93      6.52 o 
   5  15   1       11.32       15.94      6.24 o 
   6  15   1       19.42       26.75      7.33 o 
  -6  16   1       50.18       38.90      8.01 o 
  -5  16   1       11.37        6.50      5.77 o 
  -4  16   1        6.72       13.79      4.95 o 
  -3  16   1        0.45        5.88      5.88 o 
  -2  16   1       13.31       13.75      6.08 o 
  -1  16   1        0.33        0.87      5.25 o 
   0  16   1       76.52       85.51      5.58 o 
   1  16   1       88.70       86.37      7.48 o 
   2  16   1       10.42       11.39      5.03 o 
   3  16   1       22.79       18.75      5.57 o 
   4  16   1       20.55       18.94      6.42 o 
   5  16   1       13.76       10.75      5.82 o 
   6  16   1        0.02        1.64      5.64 o 
  -5  17   1        0.09       11.86      5.63 o 
  -4  17   1       46.84       50.32      7.88 o 
  -3  17   1        0.83        6.13      4.84 o 
  -2  17   1        0.05        3.82      4.94 o 
  -1  17   1      253.57      258.65     12.91 o 
   0  17   1       15.50       19.89      4.17 o 
   1  17   1      244.79      240.75     12.27 o 
   2  17   1       24.65        7.35      5.88 o 
   3  17   1       77.18       85.01      7.92 o 
   4  17   1       19.34       22.13      6.53 o 
   5  17   1        9.19       10.95      4.69 o 
  -5  18   1        0.84        2.90      6.22 o 
  -4  18   1        3.76        4.50      5.76 o 
  -3  18   1       10.74       14.63      5.21 o 
  -2  18   1        1.50        2.05      4.63 o 
  -1  18   1        3.29        1.98      6.21 o 
   0  18   1        0.00        0.35      3.93 o 
   1  18   1       32.54       26.45      6.56 o 
   2  18   1        1.38        2.75      4.62 o 
   3  18   1       50.44       48.73      7.30 o 
   4  18   1       26.98       32.70      6.39 o 
   5  18   1        7.72        1.58      6.07 o 
  -4  19   1        1.23        4.10      6.42 o 
  -3  19   1        0.74        9.64      5.51 o 
  -2  19   1       19.58       24.96      5.10 o 
  -1  19   1        2.14        4.19      6.32 o 
   0  19   1      174.83      180.56      8.43 o 
   1  19   1        1.88        3.30      5.06 o 
   2  19   1        1.53        3.32      5.23 o 
   3  19   1       14.41       12.25      6.27 o 
   4  19   1       10.26       18.77      6.35 o 
  -3  20   1        1.67        7.60      6.10 o 
  -2  20   1       18.52        2.26      7.37 o 
  -1  20   1        2.76        7.05      5.71 o 
   0  20   1        0.08        4.77      4.84 o 
   1  20   1       20.64       17.43      6.70 o 
   2  20   1        4.11        3.89      4.95 o 
   3  20   1       41.70       32.11      6.50 o 
  -2  21   1       94.97       99.26     10.24 o 
  -1  21   1       15.26       20.66      6.28 o 
   0  21   1       33.54       36.22      5.58 o 
   1  21   1       43.15       61.35      7.30 o 
   2  21   1       21.17       23.78      6.09 o 
   0  22   1        0.09        5.68      5.68 o 
  -9   0   2       38.76       56.93      7.83 o 
  -8   0   2       20.77       17.98      6.31 o 
  -7   0   2      506.83      528.15     17.64 o 
  -6   0   2       61.38       60.35      5.71 o 
  -5   0   2       87.48       49.49      2.48 o 
  -4   0   2     1182.11     1140.48     16.51 o 
  -3   0   2     1325.70     1355.40     14.20 o 
  -2   0   2      802.59      942.50     10.90 o 
  -1   0   2     9120.19     8359.91    116.03 o 
   0   0   2      407.07      466.08      4.55 o 
   1   0   2     1904.78     2256.30     15.03 o 
   2   0   2     1468.47     1763.10     15.42 o 
   3   0   2      266.28      312.56      7.99 o 
   4   0   2       59.14       56.45      4.04 o 
   5   0   2      155.50      163.95      7.97 o 
   6   0   2       17.00        6.91      4.64 o 
   7   0   2      101.54      105.82      8.33 o 
   8   0   2       22.84       22.02      5.55 o 
  -9   1   2       19.68       11.77      6.03 o 
  -8   1   2       19.68       28.62      6.26 o 
  -7   1   2        1.18        3.09      4.87 o 
  -6   1   2       89.97       62.34      6.22 o 
  -5   1   2       80.33       78.00      5.43 o 
  -4   1   2      885.06      913.11     14.52 o 
  -3   1   2      789.20      904.05     12.28 o 
  -2   1   2     1112.10     1270.41     12.50 o 
  -1   1   2        0.04        0.35      1.28 o 
   0   1   2     5351.63     5110.07     58.63 o 
   1   1   2     1102.41     1121.32     10.51 o 
   2   1   2     2102.47     2127.46     16.72 o 
   3   1   2      230.84      154.95      2.15 o 
   4   1   2       60.98       52.71      4.26 o 
   5   1   2       37.61       45.95      4.91 o 
   6   1   2       11.77        8.11      4.52 o 
   7   1   2        1.33        6.55      4.88 o 
   8   1   2        4.75       13.67      5.47 o 
  -9   2   2       10.29        5.46      6.05 o 
  -8   2   2        0.03        3.62      5.69 o 
  -7   2   2       13.84        7.97      4.53 o 
  -6   2   2       45.52       38.16      5.53 o 
  -5   2   2      113.16       90.08      5.83 o 
  -4   2   2      675.65      704.05     13.17 o 
  -3   2   2        8.06        1.15      1.93 o 
  -2   2   2     1274.68     1254.26     12.95 o 
  -1   2   2        0.32        3.99      1.06 o 
   0   2   2     3898.83      750.54   1712.76 o 
   1   2   2     1946.45     1914.13     13.97 o 
   2   2   2       24.41       28.94      2.59 o 
   3   2   2      217.76      239.74      7.05 o 
   4   2   2       95.40      113.19      5.67 o 
   5   2   2      115.82      131.76      6.81 o 
   6   2   2      170.93      161.12      8.86 o 
   7   2   2      193.29      196.99     10.73 o 
   8   2   2        5.65        1.72      4.96 o 
  -9   3   2        1.47        2.64      4.10 o 
  -8   3   2       53.14       44.66      5.86 o 
  -7   3   2       82.58       79.21      6.81 o 
  -6   3   2       39.26       35.96      5.22 o 
  -5   3   2       30.57       26.73      3.85 o 
  -4   3   2       40.75       50.29      4.34 o 
  -3   3   2       17.93       35.83      3.31 o 
  -2   3   2      963.30      882.65      1.71 o 
  -1   3   2     6314.86     5740.51    105.02 o 
   0   3   2      329.24      322.73      4.09 o 
   1   3   2     2879.79     2795.25     17.89 o 
   2   3   2     1397.87     1556.54     15.00 o 
   3   3   2      666.74      614.64      2.36 o 
   4   3   2       52.42       45.80      4.72 o 
   5   3   2        8.73        2.47      4.21 o 
   6   3   2        4.17        3.07      4.33 o 
   7   3   2        1.50        8.92      4.61 o 
   8   3   2        0.21        2.27      5.63 o 
  -8   4   2        9.53        1.16      5.00 o 
  -7   4   2        0.02        3.52      4.36 o 
  -6   4   2        1.30       13.19      3.49 o 
  -5   4   2        5.18        8.69      3.11 o 
  -4   4   2      315.54      337.17      9.24 o 
  -3   4   2        0.51        0.35      1.94 o 
  -2   4   2      184.36      153.36      5.34 o 
  -1   4   2      378.31      447.41      7.77 o 
   0   4   2      315.37      397.25      8.06 o 
   1   4   2     3851.30     3819.53     22.17 o 
   2   4   2      430.86      495.38      9.17 o 
   3   4   2      644.37      575.53     11.43 o 
   4   4   2       12.23        8.81      3.35 o 
   5   4   2      339.00      335.05     11.13 o 
   6   4   2       13.14       17.26      5.71 o 
   7   4   2       17.61       20.80      5.92 o 
   8   4   2       10.76        7.45      6.21 o 
  -8   5   2       11.13       11.03      4.68 o 
  -7   5   2       27.27       30.75      5.25 o 
  -6   5   2       17.31       25.65      5.05 o 
  -5   5   2      102.77       91.91      6.66 o 
  -4   5   2      283.56      278.53      8.75 o 
  -3   5   2       64.70       57.44      3.92 o 
  -2   5   2      548.39      527.52      9.61 o 
  -1   5   2     4166.66     3756.27     23.08 o 
   0   5   2     8427.53     7468.48     92.09 o 
   1   5   2       37.50       46.27      3.03 o 
   2   5   2      345.41      310.64      7.80 o 
   3   5   2     1165.54     1128.41     15.70 o 
   4   5   2        2.84        4.72      3.09 o 
   5   5   2        6.53       11.14      3.89 o 
   6   5   2       13.98       17.83      5.34 o 
   7   5   2      115.99      116.59     10.19 o 
   8   5   2       28.06       43.70      6.96 o 
  -8   6   2        2.62        5.81      4.94 o 
  -7   6   2       16.58       10.56      5.69 o 
  -6   6   2       11.48       23.72      4.48 o 
  -5   6   2        0.26        0.90      3.37 o 
  -4   6   2     1180.73     1173.61     17.53 o 
  -3   6   2       50.87       34.17      3.33 o 
  -2   6   2     1131.50     1054.31     13.73 o 
  -1   6   2     1775.47     1847.91     17.09 o 
   0   6   2       47.33       40.74      2.19 o 
   1   6   2       84.31       95.53      4.29 o 
   2   6   2       56.32       50.80      3.98 o 
   3   6   2       66.96       49.41      4.52 o 
   4   6   2      145.07      161.57      7.91 o 
   5   6   2        8.18       18.39      3.86 o 
   6   6   2        0.35        2.78      3.93 o 
   7   6   2        3.94       10.20      5.16 o 
   8   6   2        0.05        0.99      5.88 o 
  -8   7   2       10.12        4.17      6.15 o 
  -7   7   2        4.09       10.48      4.40 o 
  -6   7   2      258.25      243.44     11.41 o 
  -5   7   2       65.63       67.22      5.68 o 
  -4   7   2      191.43      192.85      8.15 o 
  -3   7   2       11.29        6.78      2.88 o 
  -2   7   2     2561.63     2415.25     21.80 o 
  -1   7   2      110.58       97.20      4.69 o 
   0   7   2      370.47      388.69      5.99 o 
   1   7   2       69.53       70.33      3.81 o 
   2   7   2     1495.53     1570.72     18.08 o 
   3   7   2       34.21       24.97      3.83 o 
   4   7   2       16.92        7.59      3.61 o 
   5   7   2       12.70        2.41      3.93 o 
   6   7   2        0.15        8.78      4.67 o 
   7   7   2        9.77        4.36      5.60 o 
   8   7   2        0.01        2.10      5.78 o 
  -8   8   2      106.43       90.84      8.92 o 
  -7   8   2       13.42        7.70      5.50 o 
  -6   8   2      152.18      189.05     10.38 o 
  -5   8   2        0.77        3.69      3.69 o 
  -4   8   2       87.46       65.74      5.29 o 
  -3   8   2      479.55      449.03     11.52 o 
  -2   8   2      423.23      403.22     10.10 o 
  -1   8   2       94.23       86.19      4.86 o 
   0   8   2     1749.55     1633.60     12.62 o 
   1   8   2      128.06      117.90      5.57 o 
   2   8   2       51.32       70.63      4.88 o 
   3   8   2      288.49      296.31      9.60 o 
   4   8   2      162.67      152.73      8.11 o 
   5   8   2        8.66        5.16      4.71 o 
   6   8   2        4.11       11.42      5.51 o 
   7   8   2       30.51       28.05      7.07 o 
   8   8   2       17.46       22.81      7.13 o 
  -8   9   2        1.52        4.87      6.38 o 
  -7   9   2        0.37        7.55      5.49 o 
  -6   9   2       16.41        5.44      5.44 o 
  -5   9   2        0.24        0.00      4.10 o 
  -4   9   2        1.68        4.50      3.40 o 
  -3   9   2       78.65       79.21      5.55 o 
  -2   9   2      358.76      409.92     10.69 o 
  -1   9   2       16.43       15.28      2.72 o 
   0   9   2     2174.95     2282.46     18.55 o 
   1   9   2      223.97      217.58      7.67 o 
   2   9   2       29.22       41.83      4.39 o 
   3   9   2       63.26       74.27      5.63 o 
   4   9   2      267.25      255.01     10.85 o 
   5   9   2       39.02       46.10      6.26 o 
   6   9   2       83.05      113.97      9.05 o 
   7   9   2        4.04       11.35      6.13 o 
   8   9   2        0.83        3.26      5.92 o 
  -8  10   2      125.83      124.01     10.92 o 
  -7  10   2       22.16       24.49      6.52 o 
  -6  10   2       85.86       92.80      8.58 o 
  -5  10   2       62.60       58.09      7.20 o 
  -4  10   2       94.70       82.01      6.92 o 
  -3  10   2       36.53       33.71      4.63 o 
  -2  10   2      844.02      777.75     15.51 o 
  -1  10   2       23.02       28.49      3.58 o 
   0  10   2      541.50      512.12      8.41 o 
   1  10   2        1.02        0.46      3.00 o 
   2  10   2     1342.63     1318.58     19.11 o 
   3  10   2       39.76       37.23      5.26 o 
   4  10   2       82.03       79.61      6.86 o 
   5  10   2       31.48       43.02      6.60 o 
   6  10   2       72.18       95.89      9.02 o 
   7  10   2       41.41       49.30      7.95 o 
  -7  11   2        2.92        0.52      5.33 o 
  -6  11   2      167.55      183.49     11.50 o 
  -5  11   2        1.71        9.93      5.07 o 
  -4  11   2      117.58      117.86      7.89 o 
  -3  11   2      127.80      107.81      7.30 o 
  -2  11   2      553.83      559.28     13.89 o 
  -1  11   2      315.34      313.60     10.11 o 
   0  11   2       66.99       61.07      3.56 o 
   1  11   2       21.18       25.52      3.71 o 
   2  11   2      154.75      167.83      7.96 o 
   3  11   2       39.45       34.79      5.01 o 
   4  11   2      183.20      181.35      9.59 o 
   5  11   2       56.41       65.35      8.11 o 
   6  11   2       26.30       27.31      7.92 o 
   7  11   2        3.55        1.07      6.93 o 
  -7  12   2       10.15       15.91      4.87 o 
  -6  12   2       41.87       32.86      8.36 o 
  -5  12   2       86.43       79.40      8.08 o 
  -4  12   2       26.10       25.06      5.89 o 
  -3  12   2       58.29       55.65      6.16 o 
  -2  12   2       26.72       31.99      5.14 o 
  -1  12   2        0.90        3.50      3.50 o 
   0  12   2       22.23       31.01      3.10 o 
   1  12   2       11.27       15.86      4.01 o 
   2  12   2       60.28       57.70      5.54 o 
   3  12   2      287.46      282.32     11.50 o 
   4  12   2       16.01       23.76      5.59 o 
   5  12   2      122.46      108.10      9.37 o 
   6  12   2       35.11       25.75      8.42 o 
   7  12   2        4.43       14.90      6.84 o 
  -7  13   2        5.60        3.29      6.12 o 
  -6  13   2      124.31      112.30     10.49 o 
  -5  13   2      102.13      101.93     10.24 o 
  -4  13   2      184.61      170.00     10.42 o 
  -3  13   2        5.48        9.87      4.68 o 
  -2  13   2       61.44       61.95      6.39 o 
  -1  13   2        0.27        3.81      3.81 o 
   0  13   2      312.10      275.44      7.51 o 
   1  13   2      147.93      139.24      8.31 o 
   2  13   2       33.22       41.82      5.67 o 
   3  13   2       20.45       14.53      5.28 o 
   4  13   2        0.17        3.37      4.44 o 
   5  13   2        0.01        7.64      5.60 o 
   6  13   2       38.06       45.08      8.13 o 
   7  13   2        1.22        4.45      5.88 o 
  -7  14   2        5.96       10.09      5.53 o 
  -6  14   2        0.96        6.84      6.84 o 
  -5  14   2       68.96       59.33      8.78 o 
  -4  14   2        0.19        2.30      5.02 o 
  -3  14   2      127.46      117.32      8.76 o 
  -2  14   2      171.21      152.84      9.64 o 
  -1  14   2        4.83       11.40      4.12 o 
   0  14   2       80.10       91.31      8.45 o 
   1  14   2        0.01        1.74      3.48 o 
   2  14   2      151.15      171.38      9.67 o 
   3  14   2        0.55        1.99      4.50 o 
   4  14   2      102.72      137.04      9.05 o 
   5  14   2       29.46       38.56      7.46 o 
   6  14   2       34.71       40.74      7.35 o 
  -6  15   2       79.88       67.08      9.57 o 
  -5  15   2        2.83        1.06      7.24 o 
  -4  15   2       47.09       46.88      7.07 o 
  -3  15   2       99.98       90.89      8.69 o 
  -2  15   2       37.42       35.56      6.98 o 
  -1  15   2      290.51      309.51     12.90 o 
   0  15   2       76.42       86.17      5.37 o 
   1  15   2        5.23        7.19      4.34 o 
   2  15   2      114.62      109.83      8.64 o 
   3  15   2        0.68        0.44      4.51 o 
   4  15   2       70.96       40.38      7.83 o 
   5  15   2       10.66       15.63      5.86 o 
   6  15   2       24.53       24.27      6.92 o 
  -6  16   2       68.77       64.46      9.30 o 
  -5  16   2        3.97       12.55      6.40 o 
  -4  16   2       12.15       29.89      5.91 o 
  -3  16   2        0.13        4.47      5.49 o 
  -2  16   2      117.92      134.06      9.66 o 
  -1  16   2       15.02       16.39      6.09 o 
   0  16   2      512.72      556.82     12.39 o 
   1  16   2        0.10        9.00      3.70 o 
   2  16   2       48.05       59.35      6.88 o 
   3  16   2        3.61        2.77      4.92 o 
   4  16   2        0.05        4.47      5.51 o 
   5  16   2        0.06        4.30      5.49 o 
   6  16   2       14.49       18.28      6.88 o 
  -5  17   2        4.38        0.00      6.54 o 
  -4  17   2        3.25        0.00      5.71 o 
  -3  17   2        7.53        3.15      6.37 o 
  -2  17   2       12.78       18.36      6.19 o 
  -1  17   2       64.85       66.79      8.70 o 
   0  17   2       39.07       34.83      5.23 o 
   1  17   2       74.70       80.63      8.27 o 
   2  17   2      199.26      212.95     11.92 o 
   3  17   2       14.01       23.19      5.29 o 
   4  17   2       26.90       17.03      7.11 o 
   5  17   2        0.01        2.18      5.02 o 
  -5  18   2        2.61        2.47      6.98 o 
  -4  18   2        0.26        0.00      5.82 o 
  -3  18   2        0.09        6.16      6.16 o 
  -2  18   2       10.87        0.54      6.26 o 
  -1  18   2       25.23       30.38      6.09 o 
   0  18   2       25.19       30.10      4.60 o 
   1  18   2       83.27       74.89      5.89 o 
   2  18   2        8.77       13.44      6.51 o 
   3  18   2        4.00        0.48      5.64 o 
   4  18   2       16.26        9.50      6.44 o 
   5  18   2        1.33        5.64      5.64 o 
  -4  19   2       10.87        5.53      6.98 o 
  -3  19   2        0.82        8.23      5.87 o 
  -2  19   2        0.00        1.12      5.83 o 
  -1  19   2        0.24        4.34      5.63 o 
   0  19   2       65.08       55.22      6.99 o 
   1  19   2       34.61       23.11      7.79 o 
   2  19   2      147.36      133.46     10.90 o 
   3  19   2       20.78       17.51      7.74 o 
   4  19   2       45.66       46.76      8.19 o 
  -3  20   2        0.86        1.83      6.26 o 
  -2  20   2        3.96       13.50      6.25 o 
  -1  20   2       56.23       66.47      8.59 o 
   0  20   2       17.09       14.46      4.42 o 
   1  20   2       83.79       66.64      8.70 o 
   2  20   2        5.91       11.73      6.68 o 
   3  20   2       78.31       75.82      9.55 o 
  -2  21   2        0.06        7.22      6.38 o 
  -1  21   2        8.60       12.71      7.20 o 
   0  21   2       10.99       10.15      4.25 o 
   1  21   2        0.06        5.68      5.48 o 
   2  21   2        7.44        4.07      5.91 o 
  -9   1   3       24.48        9.49      7.53 o 
  -8   1   3       46.43       49.16      6.88 o 
  -7   1   3        4.54        6.79      4.35 o 
  -6   1   3      438.93      460.16     13.00 o 
  -5   1   3      218.60      248.41      9.56 o 
  -4   1   3       89.67       82.17      5.16 o 
  -3   1   3        8.46        1.74      2.10 o 
  -2   1   3     1589.00     1828.72     16.28 o 
  -1   1   3      324.15      374.92      6.71 o 
   0   1   3       22.76       28.78      1.54 o 
   1   1   3      131.01      151.35      4.51 o 
   2   1   3      179.55      181.24      5.69 o 
   3   1   3      108.27      107.58      5.16 o 
   4   1   3      322.68      359.91     10.00 o 
   5   1   3      223.45      267.32      9.81 o 
   6   1   3       12.19        7.79      4.82 o 
   7   1   3       11.49        8.70      5.61 o 
   8   1   3       25.00       13.79      6.17 o 
  -9   2   3       14.49       14.74      6.15 o 
  -8   2   3       20.88       20.71      4.83 o 
  -7   2   3      103.67      117.03      9.99 o 
  -6   2   3       18.33       21.04      4.79 o 
  -5   2   3      238.76      233.13      8.99 o 
  -4   2   3        2.47        0.62      2.76 o 
  -3   2   3     1356.40     1264.95     15.26 o 
  -2   2   3     1881.45     1793.06     16.07 o 
  -1   2   3      634.58      641.46      8.71 o 
   0   2   3     1231.06     1287.26     24.68 o 
   1   2   3      561.14      605.87      8.86 o 
   2   2   3     1425.81     1419.57     14.80 o 
   3   2   3      913.74      842.09     13.29 o 
   4   2   3       42.57       57.99      4.70 o 
   5   2   3        3.48        3.05      3.44 o 
   6   2   3       45.46       34.84      5.08 o 
   7   2   3       58.99       71.78      7.10 o 
   8   2   3        9.59        4.77      6.00 o 
  -8   3   3        9.18       14.34      5.37 o 
  -7   3   3        7.80        6.49      4.73 o 
  -6   3   3       22.03       23.17      5.39 o 
  -5   3   3       48.21       47.63      5.07 o 
  -4   3   3      309.40      304.41      9.24 o 
  -3   3   3       40.58       28.21      3.20 o 
  -2   3   3      198.14      120.45      1.57 o 
  -1   3   3       75.39       55.26      3.09 o 
   0   3   3       50.60       59.22      2.16 o 
   1   3   3      845.90      804.03     10.52 o 
   2   3   3     1622.08     1688.91     16.43 o 
   3   3   3      534.02      465.56     10.45 o 
   4   3   3       67.68       71.64      5.27 o 
   5   3   3       31.58       34.01      3.83 o 
   6   3   3      202.46      220.95     10.41 o 
   7   3   3        3.23        1.21      5.47 o 
   8   3   3        6.67        0.00      5.55 o 
  -8   4   3        0.73        4.78      5.18 o 
  -7   4   3      196.53      173.08      9.67 o 
  -6   4   3       93.50       74.92      6.94 o 
  -5   4   3      128.35      127.06      7.27 o 
  -4   4   3       47.42       60.53      4.82 o 
  -3   4   3       83.21      102.62      5.14 o 
  -2   4   3      815.82      761.52     11.72 o 
  -1   4   3      548.15      624.08      9.69 o 
   0   4   3        3.22        4.20      2.73 o 
   1   4   3       94.21      115.08      4.28 o 
   2   4   3       99.61       98.92      4.54 o 
   3   4   3     1006.18      986.72     14.58 o 
   4   4   3       26.61       17.74      3.61 o 
   5   4   3       74.30       74.83      6.34 o 
   6   4   3       60.41       60.07      6.55 o 
   7   4   3        9.70        5.93      4.90 o 
   8   4   3        2.41       16.49      4.89 o 
  -8   5   3       40.00       45.81      6.71 o 
  -7   5   3        1.10        3.98      4.85 o 
  -6   5   3        0.09        5.59      3.80 o 
  -5   5   3        0.94        3.88      3.13 o 
  -4   5   3       78.79       93.12      5.89 o 
  -3   5   3        6.82        7.77      2.39 o 
  -2   5   3      432.99      443.68      9.41 o 
  -1   5   3        2.39        2.70      1.80 o 
   0   5   3      768.95      725.29     11.16 o 
   1   5   3        7.68        7.81      1.80 o 
   2   5   3      305.51      275.03      7.57 o 
   3   5   3        2.19        0.40      2.95 o 
   4   5   3      580.65      594.60     14.04 o 
   5   5   3       47.42       49.73      5.43 o 
   6   5   3       64.12       48.81      7.20 o 
   7   5   3        0.00        0.00      4.87 o 
   8   5   3        5.91        2.87      5.45 o 
  -8   6   3       72.18       72.34      8.25 o 
  -7   6   3        3.78        3.32      4.75 o 
  -6   6   3       35.26       33.72      5.38 o 
  -5   6   3        4.20        4.94      3.77 o 
  -4   6   3      420.35      453.15     12.19 o 
  -3   6   3      122.72      129.26      6.20 o 
  -2   6   3      174.36      151.93      6.15 o 
  -1   6   3        9.70       16.71      2.45 o 
   0   6   3     1904.44     1842.68     12.61 o 
   1   6   3     1403.72     1392.55     15.91 o 
   2   6   3      385.13      378.36      9.43 o 
   3   6   3      510.85      459.68     11.53 o 
   4   6   3        0.21        0.27      2.70 o 
   5   6   3        6.95        7.80      3.87 o 
   6   6   3       18.52       25.49      6.47 o 
   7   6   3        0.74        3.68      5.33 o 
   8   6   3       24.90       28.42      6.19 o 
  -8   7   3        5.08        8.99      5.70 o 
  -7   7   3       11.83       16.13      5.24 o 
  -6   7   3      166.41      168.41      9.47 o 
  -5   7   3        0.44        6.16      3.81 o 
  -4   7   3       26.76       14.66      4.60 o 
  -3   7   3       14.94       18.31      3.67 o 
  -2   7   3       53.31       60.40      4.46 o 
  -1   7   3      995.40      984.22     14.12 o 
   0   7   3     1254.85     1315.61     11.11 o 
   1   7   3      180.17      150.04      6.08 o 
   2   7   3       90.37       95.44      5.34 o 
   3   7   3      388.11      418.73     11.61 o 
   4   7   3       33.79       46.69      5.03 o 
   5   7   3        0.42        0.37      3.69 o 
   6   7   3       33.72       31.46      6.27 o 
   7   7   3       18.54       25.98      7.36 o 
   8   7   3        1.03        2.03      5.82 o 
  -8   8   3       21.67       24.45      6.69 o 
  -7   8   3       27.39       26.11      6.31 o 
  -6   8   3       25.79       30.63      5.44 o 
  -5   8   3        6.14       17.15      4.24 o 
  -4   8   3        0.14        0.00      2.95 o 
  -3   8   3      902.16      963.54     15.99 o 
  -2   8   3        2.54        1.49      2.50 o 
  -1   8   3     1048.68     1048.97     15.56 o 
   0   8   3      155.46      105.40      3.71 o 
   1   8   3      499.85      460.80     10.81 o 
   2   8   3      145.23      123.09      6.47 o 
   3   8   3      166.11      171.54      7.90 o 
   4   8   3      236.13      234.12     10.53 o 
   5   8   3       28.53       23.20      5.52 o 
   6   8   3        6.64        4.49      5.53 o 
   7   8   3       37.93       43.90      8.06 o 
   8   8   3       36.62       20.17      7.34 o 
  -8   9   3        0.68        0.51      5.64 o 
  -7   9   3        1.10        0.46      5.43 o 
  -6   9   3       97.15      111.73      9.21 o 
  -5   9   3      116.95      107.04      8.62 o 
  -4   9   3      171.20      166.17      8.60 o 
  -3   9   3        3.59        6.17      3.12 o 
  -2   9   3       63.78       45.46      4.52 o 
  -1   9   3      107.87       87.88      5.24 o 
   0   9   3       30.73       31.59      2.52 o 
   1   9   3       14.10        9.76      2.79 o 
   2   9   3        0.10        1.46      3.08 o 
   3   9   3        3.09        1.97      3.63 o 
   4   9   3       62.55       68.76      6.25 o 
   5   9   3       26.52       28.16      5.72 o 
   6   9   3       30.26       23.35      6.09 o 
   7   9   3       36.17       41.25      6.70 o 
  -8  10   3        0.29        7.15      7.15 o 
  -7  10   3        3.88        3.05      6.19 o 
  -6  10   3      115.78      122.96      9.68 o 
  -5  10   3        9.27        2.79      5.05 o 
  -4  10   3      273.56      256.34     11.44 o 
  -3  10   3        0.69        1.17      3.66 o 
  -2  10   3      246.77      245.09      9.03 o 
  -1  10   3      431.90      394.65     11.03 o 
   0  10   3       73.12       67.19      3.61 o 
   1  10   3       34.45       52.89      4.52 o 
   2  10   3       46.17       38.58      4.22 o 
   3  10   3      423.84      415.51     13.02 o 
   4  10   3        2.03        1.45      4.83 o 
   5  10   3        7.76        3.84      6.11 o 
   6  10   3       20.44       28.23      6.90 o 
   7  10   3        1.20        1.05      6.41 o 
  -7  11   3       11.93       25.32      6.72 o 
  -6  11   3        2.54        1.45      5.63 o 
  -5  11   3       42.75       51.58      7.25 o 
  -4  11   3      230.37      244.89     11.52 o 
  -3  11   3       76.03       63.70      6.51 o 
  -2  11   3      227.45      230.39      9.59 o 
  -1  11   3       78.41       72.06      5.37 o 
   0  11   3        6.18        0.79      2.43 o 
   1  11   3       95.82       80.51      5.73 o 
   2  11   3      137.88      129.64      7.69 o 
   3  11   3        0.02        3.56      3.56 o 
   4  11   3       31.64       23.30      6.06 o 
   5  11   3      169.86      187.26     11.45 o 
   6  11   3       58.70       68.34      9.14 o 
   7  11   3        5.09        2.72      6.60 o 
  -7  12   3       17.07       20.89      6.49 o 
  -6  12   3        0.38       10.24      5.55 o 
  -5  12   3        6.28        7.82      5.00 o 
  -4  12   3       69.01       74.10      7.85 o 
  -3  12   3       15.83       13.09      5.85 o 
  -2  12   3      504.94      455.39     13.92 o 
  -1  12   3        3.93        4.14      3.44 o 
   0  12   3      217.64      215.56      6.53 o 
   1  12   3       33.80       23.83      4.85 o 
   2  12   3        0.75        0.98      3.84 o 
   3  12   3      115.87      118.64      7.94 o 
   4  12   3      163.37      180.46     10.99 o 
   5  12   3       39.09       49.14      7.20 o 
   6  12   3       68.02       61.34      9.75 o 
   7  12   3       20.65       31.41      7.19 o 
  -7  13   3        0.83        6.25      6.04 o 
  -6  13   3       20.86       19.55      7.54 o 
  -5  13   3        6.31        5.91      5.16 o 
  -4  13   3        0.69        3.50      5.02 o 
  -3  13   3      129.95      137.97      9.10 o 
  -2  13   3        0.08        3.19      4.70 o 
  -1  13   3        2.82        3.30      4.52 o 
   0  13   3       33.35       34.06      3.46 o 
   1  13   3      245.11      245.50     10.17 o 
   2  13   3       64.88       56.49      7.03 o 
   3  13   3      360.06      336.29     13.50 o 
   4  13   3      183.56      204.65     11.16 o 
   5  13   3       12.98       11.38      6.60 o 
   6  13   3        4.73        9.17      6.48 o 
  -6  14   3        3.82        2.87      7.17 o 
  -5  14   3       67.19       82.23      8.50 o 
  -4  14   3      246.41      268.59     13.80 o 
  -3  14   3       91.31       85.51      7.97 o 
  -2  14   3      603.46      617.83     17.73 o 
  -1  14   3      175.55      158.41      9.68 o 
   0  14   3      353.27      355.01      9.22 o 
   1  14   3      254.60      262.09     11.25 o 
   2  14   3      216.40      225.41     11.10 o 
   3  14   3        3.63       11.40      4.90 o 
   4  14   3       15.42       14.53      5.87 o 
   5  14   3       15.30       26.39      5.47 o 
   6  14   3        0.48        0.00      6.22 o 
  -6  15   3        4.09        3.59      7.12 o 
  -5  15   3       10.95        8.43      6.81 o 
  -4  15   3       15.37       19.51      6.22 o 
  -3  15   3        8.47       11.19      5.63 o 
  -2  15   3        7.48        7.75      5.76 o 
  -1  15   3       53.44       32.73      7.25 o 
   0  15   3      153.33      151.11      7.23 o 
   1  15   3        4.23        2.39      5.11 o 
   2  15   3       29.70       35.72      6.15 o 
   3  15   3       30.33       46.45      6.27 o 
   4  15   3      122.03      108.65      9.35 o 
   5  15   3       37.32       25.71      8.31 o 
   6  15   3        6.51        5.61      6.55 o 
  -6  16   3        1.58        5.54      6.27 o 
  -5  16   3        6.49        3.51      6.44 o 
  -4  16   3       93.69      108.16     10.41 o 
  -3  16   3        4.84        2.00      5.76 o 
  -2  16   3      113.65      118.15     10.39 o 
  -1  16   3       67.22       71.73      8.07 o 
   0  16   3      482.19      492.26     11.78 o 
   1  16   3      149.55      146.49      9.88 o 
   2  16   3      199.22      182.47     10.91 o 
   3  16   3        0.25        5.74      4.55 o 
   4  16   3        1.52        2.57      6.47 o 
   5  16   3        4.04        4.37      6.25 o 
  -5  17   3        3.06        3.06      7.06 o 
  -4  17   3       12.53       23.28      6.93 o 
  -3  17   3        2.19        1.65      5.43 o 
  -2  17   3        0.14        3.08      4.64 o 
  -1  17   3       31.65       23.59      6.68 o 
   0  17   3       65.90       70.67      6.10 o 
   1  17   3       26.37       32.45      6.91 o 
   2  17   3       26.93       25.17      7.23 o 
   3  17   3        9.14       11.57      6.37 o 
   4  17   3        0.45        1.08      5.50 o 
   5  17   3        0.99        2.23      6.00 o 
  -5  18   3       14.55       22.11      7.73 o 
  -4  18   3        0.61        0.60      6.95 o 
  -3  18   3       27.79       40.39      8.07 o 
  -2  18   3       18.03       21.77      6.63 o 
  -1  18   3       23.11       10.37      6.87 o 
   0  18   3        7.16        0.70      4.48 o 
   1  18   3        6.66        1.93      5.69 o 
   2  18   3      213.50      209.99     12.84 o 
   3  18   3        0.99        0.00      6.38 o 
   4  18   3        0.07        1.62      5.87 o 
  -4  19   3       21.10       26.43      7.52 o 
  -3  19   3       23.91       28.95      8.11 o 
  -2  19   3       12.89       11.50      6.67 o 
  -1  19   3       50.93       37.35      7.86 o 
   0  19   3        0.80        1.73      3.82 o 
   1  19   3        5.23        0.49      5.97 o 
   2  19   3       78.44       79.10      9.91 o 
   3  19   3       43.33       35.23      7.63 o 
   4  19   3      118.23      125.72     11.23 o 
  -3  20   3       12.69       19.87      7.33 o 
  -2  20   3        0.27        5.97      6.51 o 
  -1  20   3        3.62       12.03      6.35 o 
   0  20   3        8.08       13.61      4.06 o 
   1  20   3        0.86        2.64      4.63 o 
   2  20   3        4.18        6.33      5.92 o 
   3  20   3       12.53        8.60      5.99 o 
  -2  21   3       11.60        7.96      7.79 o 
  -1  21   3       11.51       11.17      6.76 o 
   0  21   3       43.78       62.25      6.09 o 
   1  21   3        0.07        4.32      6.27 o 
   2  21   3       21.49       27.94      6.03 o 
  -8   0   4        5.64        5.62      5.62 o 
  -7   0   4       18.36       13.21      4.18 o 
  -6   0   4      154.87      178.41      8.59 o 
  -5   0   4        9.85       16.01      3.47 o 
  -4   0   4      669.27      677.79     13.40 o 
  -3   0   4      606.85      642.60     11.96 o 
  -2   0   4      964.19      984.01     13.17 o 
  -1   0   4     1469.54     1490.03     14.95 o 
   0   0   4       38.78       53.58      2.19 o 
   1   0   4     4804.62     4643.76    110.74 o 
   2   0   4       70.48       87.64      4.70 o 
   3   0   4       23.47       19.30      3.09 o 
   4   0   4      355.51      296.61      9.88 o 
   5   0   4       66.91       56.45      5.44 o 
   6   0   4      170.49      221.22     10.55 o 
   7   0   4        0.79        4.21      4.11 o 
   8   0   4       16.88       26.41      6.18 o 
  -8   1   4        7.96       12.66      4.37 o 
  -7   1   4       40.20       44.25      6.67 o 
  -6   1   4        4.52        8.16      4.24 o 
  -5   1   4       15.69       10.30      4.39 o 
  -4   1   4     2228.61     2262.06     25.03 o 
  -3   1   4      680.79      654.63     12.00 o 
  -2   1   4      318.99      347.00      7.87 o 
  -1   1   4     1454.60     1487.09     15.03 o 
   0   1   4      100.51      141.10      3.34 o 
   1   1   4      561.20      564.87      9.52 o 
   2   1   4     1604.17     1624.19     17.04 o 
   3   1   4      323.72      342.03      8.96 o 
   4   1   4      166.72      152.95      6.94 o 
   5   1   4        0.00        1.48      3.34 o 
   6   1   4        3.56        5.96      9.91 o 
   7   1   4        0.29        4.50      4.79 o 
   8   1   4        0.03        0.43      5.13 o 
  -8   2   4      107.06       83.37      9.44 o 
  -7   2   4      112.93      104.61      9.26 o 
  -6   2   4       59.87       68.47      6.86 o 
  -5   2   4      165.45      176.20      8.35 o 
  -4   2   4      450.53      510.13     11.70 o 
  -3   2   4        9.29       12.62      2.68 o 
  -2   2   4       55.57       38.46      2.80 o 
  -1   2   4      678.20      711.54     10.43 o 
   0   2   4     3282.16     3310.49     16.96 o 
   1   2   4      706.76      607.88      9.97 o 
   2   2   4       25.45       42.86      3.24 o 
   3   2   4      529.44      450.60     10.47 o 
   4   2   4      120.26      116.18      6.55 o 
   5   2   4       87.34       86.31      6.17 o 
   6   2   4       11.11        3.57      4.30 o 
   7   2   4        5.90        2.44      5.93 o 
   8   2   4        4.94        6.58      5.41 o 
  -8   3   4      107.86      122.69     10.70 o 
  -7   3   4        3.87        3.12      5.42 o 
  -6   3   4      349.56      340.11     12.75 o 
  -5   3   4      174.59      178.73      8.44 o 
  -4   3   4      279.67      281.18      9.16 o 
  -3   3   4       10.76       19.65      3.00 o 
  -2   3   4      701.64      635.67     10.93 o 
  -1   3   4      438.79      394.28      7.97 o 
   0   3   4     4536.15     4178.08     71.49 o 
   1   3   4     1554.82     1470.99     15.47 o 
   2   3   4       54.80       43.75      3.41 o 
   3   3   4     1018.90     1038.46     15.39 o 
   4   3   4        5.25        5.77      3.04 o 
   5   3   4       69.06       66.64      5.92 o 
   6   3   4       83.51       88.77      7.11 o 
   7   3   4       97.00      105.86      8.89 o 
   8   3   4        0.01        4.89      4.98 o 
  -8   4   4        6.01       17.28      6.30 o 
  -7   4   4       14.59       23.53      6.85 o 
  -6   4   4       89.60      133.28      9.09 o 
  -5   4   4       31.89       50.29      5.39 o 
  -4   4   4       33.37       40.94      4.50 o 
  -3   4   4     1880.45     1853.22     20.30 o 
  -2   4   4     1933.40     2035.92     19.47 o 
  -1   4   4     1418.15     1280.03     14.59 o 
   0   4   4      291.96      338.05      6.82 o 
   1   4   4     1515.44     1496.75     16.04 o 
   2   4   4     1333.82     1241.06     15.71 o 
   3   4   4      301.03      326.71      9.43 o 
   4   4   4       18.43       18.65      3.52 o 
   5   4   4        0.58        2.56      4.28 o 
   6   4   4       24.89       28.09      6.73 o 
   7   4   4        9.40       15.94      5.17 o 
   8   4   4        2.01        9.55      5.25 o 
  -8   5   4       11.88        2.91      5.92 o 
  -7   5   4      174.99      163.63     11.25 o 
  -6   5   4      126.14      128.95      9.56 o 
  -5   5   4       29.09       48.37      5.41 o 
  -4   5   4       13.28       21.57      3.43 o 
  -3   5   4      167.64      158.60      6.97 o 
  -2   5   4      315.97      271.02      7.96 o 
  -1   5   4      798.04      721.92     11.66 o 
   0   5   4      229.42      239.60      4.73 o 
   1   5   4      130.46      130.67      5.23 o 
   2   5   4        1.06        3.64      2.30 o 
   3   5   4        9.76       17.13      3.19 o 
   4   5   4      230.35      224.23      8.86 o 
   5   5   4      103.55      124.97      8.12 o 
   6   5   4       81.59      106.54      8.47 o 
   7   5   4       40.62       48.23      6.74 o 
   8   5   4       23.68       12.14      6.30 o 
  -8   6   4       78.59       67.39      8.61 o 
  -7   6   4        0.39        2.32      5.85 o 
  -6   6   4       51.66       52.56      7.08 o 
  -5   6   4      452.42      495.27     15.06 o 
  -4   6   4       92.39       95.62      6.51 o 
  -3   6   4       12.40       20.90      3.38 o 
  -2   6   4      145.06      143.05      6.20 o 
  -1   6   4        7.14       10.10      2.30 o 
   0   6   4        7.68       12.66      2.97 o 
   1   6   4       72.24       99.55      5.06 o 
   2   6   4        6.65        1.26      2.62 o 
   3   6   4      554.29      549.64     13.08 o 
   4   6   4       11.57       12.94      3.83 o 
   5   6   4      301.03      309.58     11.90 o 
   6   6   4       18.20       15.36      5.56 o 
   7   6   4        4.82        3.25      5.11 o 
   8   6   4       25.73       36.46      6.27 o 
  -8   7   4       44.02       43.96      8.22 o 
  -7   7   4       21.05       20.50      6.56 o 
  -6   7   4       89.75       96.72      8.24 o 
  -5   7   4        9.20       10.32      5.21 o 
  -4   7   4        2.57        5.33      3.52 o 
  -3   7   4      101.49       96.71      5.70 o 
  -2   7   4        0.42        2.38      2.11 o 
  -1   7   4        0.35        0.97      2.10 o 
   0   7   4     1372.60     1534.22     15.38 o 
   1   7   4       34.94       48.12      4.22 o 
   2   7   4     1042.35     1078.76     16.47 o 
   3   7   4      239.35      270.31      9.86 o 
   4   7   4       93.55       87.23      7.35 o 
   5   7   4       10.97       23.55      5.21 o 
   6   7   4       48.32       50.86      7.59 o 
   7   7   4        1.74        1.42      6.40 o 
   8   7   4        1.15        0.99      6.07 o 
  -8   8   4       15.32       12.03      6.62 o 
  -7   8   4      100.08      103.32      9.52 o 
  -6   8   4       35.55       36.87      6.50 o 
  -5   8   4       89.43       88.04      8.09 o 
  -4   8   4        6.36        5.98      3.84 o 
  -3   8   4      139.58      122.84      7.34 o 
  -2   8   4       33.22       22.28      3.46 o 
  -1   8   4      285.86      291.86      8.97 o 
   0   8   4      664.29      624.79      8.82 o 
   1   8   4       23.99       24.87      3.22 o 
   2   8   4     1004.05     1116.88     17.63 o 
   3   8   4       24.18       26.07      4.49 o 
   4   8   4       54.03       52.30      5.67 o 
   5   8   4      127.33      118.59      8.76 o 
   6   8   4        8.97        2.28      6.07 o 
   7   8   4        0.05        1.49      6.03 o 
  -8   9   4        0.75        7.21      4.95 o 
  -7   9   4      160.05      138.41     12.13 o 
  -6   9   4      250.94      210.93     12.76 o 
  -5   9   4       28.45       30.76      6.02 o 
  -4   9   4      174.78      139.75      8.89 o 
  -3   9   4       18.56       17.55      3.86 o 
  -2   9   4      454.38      452.96     11.86 o 
  -1   9   4      605.54      544.50     12.56 o 
   0   9   4       74.84       73.34     50.24 o 
   1   9   4       13.18       19.55      2.74 o 
   2   9   4      974.34      971.60     17.07 o 
   3   9   4      285.10      287.81     10.84 o 
   4   9   4      724.59      768.93     19.00 o 
   5   9   4       26.63       23.40      6.17 o 
   6   9   4       38.04       31.36      7.17 o 
   7   9   4       33.12       20.02      6.35 o 
  -7  10   4      104.37       97.67     10.53 o 
  -6  10   4        9.62        1.44      6.89 o 
  -5  10   4      308.95      292.58     13.26 o 
  -4  10   4      420.58      409.53     14.05 o 
  -3  10   4       35.00       37.64      4.71 o 
  -2  10   4       25.64       21.35      4.26 o 
  -1  10   4      854.11      855.50     16.52 o 
   0  10   4        8.29       10.08      2.09 o 
   1  10   4       29.17       29.58      4.23 o 
   2  10   4        5.16        2.35      3.35 o 
   3  10   4      210.86      203.57     10.24 o 
   4  10   4      436.98      426.14     15.21 o 
   5  10   4      129.13      118.24      9.78 o 
   6  10   4      152.49      155.41     11.38 o 
   7  10   4       20.94        9.47      8.46 o 
  -7  11   4        4.07        5.93      5.88 o 
  -6  11   4        0.11        1.01      5.47 o 
  -5  11   4      131.96      140.64      9.59 o 
  -4  11   4       98.29       85.12      8.96 o 
  -3  11   4      214.83      209.55     10.36 o 
  -2  11   4       34.87       34.62      4.59 o 
  -1  11   4      315.06      306.38     11.01 o 
   0  11   4      168.36      154.96      5.59 o 
   1  11   4      391.88      359.89     11.69 o 
   2  11   4       79.84       79.71      6.63 o 
   3  11   4        8.80       14.98      4.86 o 
   4  11   4       75.42       75.47      8.17 o 
   5  11   4       29.71       24.60      7.18 o 
   6  11   4        2.86        1.04      6.08 o 
   7  11   4        6.58        4.82      6.63 o 
  -7  12   4        1.54        8.97      5.10 o 
  -6  12   4        6.19        2.09      5.42 o 
  -5  12   4       48.80       55.13      7.00 o 
  -4  12   4      372.23      385.78     14.83 o 
  -3  12   4      333.22      325.48     12.81 o 
  -2  12   4      331.56      313.74     11.77 o 
  -1  12   4       30.40       38.40      5.25 o 
   0  12   4       63.19       61.51      4.06 o 
   1  12   4       10.00        5.09      4.29 o 
   2  12   4      299.37      275.34     11.12 o 
   3  12   4      536.03      552.87     16.79 o 
   4  12   4      106.91      107.28      8.64 o 
   5  12   4      142.93      158.90     10.77 o 
   6  12   4       39.07       34.49      7.45 o 
   7  12   4        2.99        7.62      5.85 o 
  -7  13   4        2.24        6.40      6.97 o 
  -6  13   4       32.26       24.86      8.19 o 
  -5  13   4        2.62        5.53      5.35 o 
  -4  13   4      116.41      128.26      9.56 o 
  -3  13   4        5.15        1.99      5.75 o 
  -2  13   4      435.16      415.16     14.93 o 
  -1  13   4        9.03        4.50      5.04 o 
   0  13   4        0.11        2.46      3.55 o 
   1  13   4       43.16       38.10      5.65 o 
   2  13   4      115.08      103.51      9.04 o 
   3  13   4       73.72       73.52      8.13 o 
   4  13   4       20.81       23.05      6.33 o 
   5  13   4       88.56       95.23      9.20 o 
   6  13   4       13.05       12.53      6.54 o 
  -6  14   4       43.99       56.73      8.43 o 
  -5  14   4       18.64       19.32      7.19 o 
  -4  14   4       19.67       12.16      5.95 o 
  -3  14   4       71.58       74.15      8.25 o 
  -2  14   4      411.42      462.45     15.89 o 
  -1  14   4      385.50      412.56     14.75 o 
   0  14   4      239.00      256.80      7.95 o 
   1  14   4        0.43        2.26      4.12 o 
   2  14   4      147.10      154.42      9.85 o 
   3  14   4       17.85       19.47      5.34 o 
   4  14   4       42.50       43.28      7.63 o 
   5  14   4        3.99        5.80      4.96 o 
   6  14   4       16.87       25.48      6.32 o 
  -6  15   4        4.48        5.99      6.72 o 
  -5  15   4       28.37       40.32      7.57 o 
  -4  15   4       29.81       25.58      6.52 o 
  -3  15   4       37.69       42.41      7.16 o 
  -2  15   4      160.09      171.97     10.68 o 
  -1  15   4        3.55       10.81      4.50 o 
   0  15   4      478.19      551.20     12.16 o 
   1  15   4       52.48       49.57      7.71 o 
   2  15   4       28.88       36.56      6.30 o 
   3  15   4        0.83        5.56      5.56 o 
   4  15   4        0.15        5.09      5.42 o 
   5  15   4        2.63        2.73      6.11 o 
  -5  16   4        0.01        5.36      6.13 o 
  -4  16   4        8.49       17.80      6.32 o 
  -3  16   4       12.69       13.89      5.98 o 
  -2  16   4       33.81       13.38      7.48 o 
  -1  16   4       28.84       27.15      6.76 o 
   0  16   4        1.83        3.74     12.14 o 
   1  16   4       31.94       28.26      6.74 o 
   2  16   4      119.72      146.86     10.11 o 
   3  16   4       43.83       37.28      8.22 o 
   4  16   4       24.81       16.43      7.16 o 
   5  16   4       12.41       17.22      6.09 o 
  -5  17   4        7.83       11.81      7.15 o 
  -4  17   4       17.74       14.69      7.26 o 
  -3  17   4       45.06       52.25      9.02 o 
  -2  17   4       14.62       24.76      7.13 o 
  -1  17   4       33.83       36.25      7.05 o 
   0  17   4        6.18        4.97      4.53 o 
   1  17   4       27.61       28.35      6.58 o 
   2  17   4      144.89      153.47     11.13 o 
   3  17   4       51.23       70.10      8.75 o 
   4  17   4        0.00        2.75      6.26 o 
   5  17   4       35.27       35.89      7.71 o 
  -4  18   4        5.13       11.63      6.44 o 
  -3  18   4       33.51       33.16      8.25 o 
  -2  18   4        0.15        3.85      6.70 o 
  -1  18   4        0.48        6.11      6.11 o 
   0  18   4       82.56       83.82      6.07 o 
   1  18   4       22.60       28.08      6.29 o 
   2  18   4       30.97       27.78      7.86 o 
   3  18   4        0.08        3.77      6.46 o 
   4  18   4       75.86       53.21      9.23 o 
  -4  19   4        9.78       35.33      8.26 o 
  -3  19   4        0.03        3.05      6.09 o 
  -2  19   4       61.82       59.64      8.78 o 
  -1  19   4       32.78       40.99      8.93 o 
   0  19   4       14.58       19.12      4.85 o 
   1  19   4       42.61       51.35      7.73 o 
   2  19   4        1.18        1.59      6.45 o 
   3  19   4       78.61       93.35      9.48 o 
  -3  20   4       13.80       17.45      7.41 o 
  -2  20   4       17.94       15.02      7.51 o 
  -1  20   4        0.71        7.52      6.17 o 
   0  20   4        4.22        5.19      4.46 o 
   1  20   4       30.30       45.36      7.35 o 
   2  20   4        0.20        4.33      6.39 o 
  -1  21   4        3.74       11.78      5.86 o 
   0  21   4       19.62       14.71      4.88 o 
   1  21   4        1.20        5.98      6.24 o 
  -8   1   5       17.69       24.19      6.63 o 
  -7   1   5       57.07       76.59      7.87 o 
  -6   1   5      321.80      334.30     13.18 o 
  -5   1   5      548.47      618.58     15.49 o 
  -4   1   5       10.83        7.26      3.64 o 
  -3   1   5       22.15       17.38      2.82 o 
  -2   1   5     1000.35      982.30     14.30 o 
  -1   1   5      525.56      491.35      9.66 o 
   0   1   5      717.92      796.33     19.17 o 
   1   1   5      186.77      192.08      6.38 o 
   2   1   5     1694.16     1738.05     19.12 o 
   3   1   5      675.65      710.99     13.42 o 
   4   1   5      244.67      279.79     10.08 o 
   5   1   5       66.16       79.47      6.63 o 
   6   1   5       14.86        3.07      4.46 o 
   7   1   5        8.13       12.44      5.68 o 
   8   1   5       21.84       21.17      5.51 o 
  -8   2   5       72.70       50.09      8.80 o 
  -7   2   5      239.71      233.85     12.56 o 
  -6   2   5      184.06      199.92     10.49 o 
  -5   2   5       26.21       19.72      4.61 o 
  -4   2   5      129.72      166.49      7.70 o 
  -3   2   5        2.58        2.96      2.51 o 
  -2   2   5       19.98       19.88      2.78 o 
  -1   2   5      323.51      301.75      7.78 o 
   0   2   5     1831.93     1941.46     17.56 o 
   1   2   5       28.78       31.57      2.93 o 
   2   2   5       78.37       81.55      4.65 o 
   3   2   5       24.56       25.88      3.50 o 
   4   2   5      291.54      239.85      3.70 o 
   5   2   5        9.50        9.40      4.10 o 
   6   2   5       42.64       25.86      5.92 o 
   7   2   5       39.37       53.66      6.90 o 
   8   2   5        3.79        1.78      5.73 o 
  -8   3   5      123.46      130.31     10.49 o 
  -7   3   5       19.27        0.87      7.20 o 
  -6   3   5       10.29       14.22      4.68 o 
  -5   3   5        1.08        3.39      3.39 o 
  -4   3   5        0.45        1.54      3.32 o 
  -3   3   5      280.66      285.83      8.96 o 
  -2   3   5     1345.88     1244.98     16.16 o 
  -1   3   5      487.57      438.72      9.43 o 
   0   3   5      262.83      257.95      5.02 o 
   1   3   5       90.25       79.83      4.42 o 
   2   3   5        2.07        6.17      2.59 o 
   3   3   5      789.41      818.71     14.83 o 
   4   3   5       18.62       16.97      3.91 o 
   5   3   5       13.31        3.79      3.79 o 
   6   3   5       64.14       55.30      6.50 o 
   7   3   5        0.24        1.73      5.70 o 
   8   3   5       35.95       34.25      7.36 o 
  -8   4   5       84.33       99.79      9.77 o 
  -7   4   5      252.65      271.01     13.93 o 
  -6   4   5       86.08      101.65      7.87 o 
  -5   4   5       33.37       30.47      4.92 o 
  -4   4   5      197.45      182.91      8.16 o 
  -3   4   5      116.84      102.46      5.65 o 
  -2   4   5      931.78      900.40     13.90 o 
  -1   4   5      742.17      739.90     12.39 o 
   0   4   5       52.11       61.92      2.87 o 
   1   4   5       60.64       52.10      3.98 o 
   2   4   5       81.64       80.82      5.05 o 
   3   4   5       28.38       31.77      4.04 o 
   4   4   5       89.05       84.53      6.49 o 
   5   4   5      147.71      159.52      8.75 o 
   6   4   5      118.52      111.94      8.89 o 
   7   4   5       56.18       71.89      7.55 o 
   8   4   5       84.42       76.78      8.39 o 
  -8   5   5        3.37        3.79      6.04 o 
  -7   5   5       52.83       52.98      8.57 o 
  -6   5   5       54.64       68.16      7.82 o 
  -5   5   5       57.32       55.31      6.18 o 
  -4   5   5      174.90      182.96      8.30 o 
  -3   5   5      343.06      371.31     10.47 o 
  -2   5   5     1123.03     1221.33     16.86 o 
  -1   5   5      751.78      818.63     13.18 o 
   0   5   5     1271.92     1299.52     11.58 o 
   1   5   5     1924.30     1946.19     20.49 o 
   2   5   5     1208.71     1147.74     16.76 o 
   3   5   5       23.82       32.43      3.89 o 
   4   5   5      191.36      171.55      8.96 o 
   5   5   5        2.27        1.80      4.28 o 
   6   5   5      171.87      162.81     10.77 o 
   7   5   5        0.00        3.64      5.98 o 
   8   5   5        0.60        5.94      5.94 o 
  -8   6   5       44.53       44.18      8.51 o 
  -7   6   5       75.18       73.84      9.48 o 
  -6   6   5       46.79       66.79      7.51 o 
  -5   6   5       67.45       60.68      7.61 o 
  -4   6   5       41.43       46.93      4.96 o 
  -3   6   5        3.46        9.41      2.95 o 
  -2   6   5      143.83      140.38      6.60 o 
  -1   6   5      375.79      329.68      9.05 o 
   0   6   5     1419.73     1491.34     39.63 o 
   1   6   5       52.51       56.77      4.52 o 
   2   6   5      246.91      281.30      9.01 o 
   3   6   5        0.16        4.32      2.78 o 
   4   6   5        8.15       13.42      4.12 o 
   5   6   5        2.91        0.36      5.05 o 
   6   6   5       43.79        3.46      5.79 o 
   7   6   5       14.16       15.93      6.78 o 
  -8   7   5       50.41       42.59      8.29 o 
  -7   7   5       11.77       23.83      6.64 o 
  -6   7   5        1.58        0.00      5.41 o 
  -5   7   5        2.33        4.57      4.67 o 
  -4   7   5     1159.96     1202.95     21.90 o 
  -3   7   5      162.90      175.57      7.77 o 
  -2   7   5       21.22       22.18      4.02 o 
  -1   7   5     1011.57      989.08     15.39 o 
   0   7   5      408.06      419.66      7.44 o 
   1   7   5     1316.41     1316.62     18.06 o 
   2   7   5       59.59       59.60      5.07 o 
   3   7   5       21.22       18.81      4.30 o 
   4   7   5      343.06      345.68     12.52 o 
   5   7   5        3.66        7.13      4.45 o 
   6   7   5      261.50      217.59     12.59 o 
   7   7   5        1.27        8.21      4.99 o 
  -8   8   5       21.12       24.38      7.10 o 
  -7   8   5       95.59       94.64     10.25 o 
  -6   8   5      214.04      219.15     12.83 o 
  -5   8   5       75.04       83.14      6.98 o 
  -4   8   5        0.39        1.36      3.98 o 
  -3   8   5        8.80        4.36      3.72 o 
  -2   8   5       53.15       47.31      4.57 o 
  -1   8   5        2.49        2.61      2.72 o 
   0   8   5       45.54       50.28      3.05 o 
   1   8   5      281.14      223.87      3.05 o 
   2   8   5      253.06      261.11      9.75 o 
   3   8   5        0.02        1.55      3.79 o 
   4   8   5      276.63      292.03     12.58 o 
   5   8   5       10.48        5.83      5.89 o 
   6   8   5       40.69       21.50      6.85 o 
   7   8   5        2.91        4.96      5.70 o 
  -7   9   5       20.74       27.57      6.71 o 
  -6   9   5      127.77      147.40     10.75 o 
  -5   9   5        2.79        5.81      5.42 o 
  -4   9   5        0.99        1.09      3.95 o 
  -3   9   5        7.96       14.62      3.80 o 
  -2   9   5       30.93       38.25      5.09 o 
  -1   9   5      161.29      164.40      7.77 o 
   0   9   5      239.80      229.78      6.22 o 
   1   9   5        0.13        1.88      3.24 o 
   2   9   5       30.92       19.93      4.25 o 
   3   9   5       95.40       91.00      6.88 o 
   4   9   5       23.97       26.39      6.06 o 
   5   9   5       19.52       24.93      5.74 o 
   6   9   5       22.54       19.46      7.59 o 
   7   9   5       14.05       17.40      5.24 o 
  -7  10   5       44.63       53.78      8.01 o 
  -6  10   5       67.32       64.34      7.78 o 
  -5  10   5       79.61       72.26      8.64 o 
  -4  10   5       84.18       98.75      7.91 o 
  -3  10   5       56.24       55.02      6.44 o 
  -2  10   5       87.85      101.04      6.62 o 
  -1  10   5        0.43        3.34      3.34 o 
   0  10   5       33.05       37.57      5.11 o 
   1  10   5      141.21      134.06      7.71 o 
   2  10   5      334.36      375.75     12.55 o 
   3  10   5      190.99      162.87      9.45 o 
   4  10   5       19.85       34.49      6.48 o 
   5  10   5       15.08       14.24      5.62 o 
   6  10   5        9.90       15.64      5.57 o 
   7  10   5        1.47        6.80      5.29 o 
  -7  11   5       18.22       13.10      6.29 o 
  -6  11   5        9.20        3.56      5.18 o 
  -5  11   5       32.40       46.31      7.11 o 
  -4  11   5      164.28      158.61     10.16 o 
  -3  11   5        5.38        5.04      4.82 o 
  -2  11   5        0.78        3.59      4.08 o 
  -1  11   5      483.88      455.91     13.60 o 
   0  11   5       59.39       60.36      4.47 o 
   1  11   5      148.29      149.91      8.00 o 
   2  11   5      213.78      227.89     10.76 o 
   3  11   5       93.85       90.90      8.07 o 
   4  11   5      245.57      293.89     13.42 o 
   5  11   5        9.65        0.00      5.92 o 
   6  11   5       41.12       28.13      7.94 o 
  -7  12   5        1.06        3.38      6.35 o 
  -6  12   5       34.71       35.23      8.29 o 
  -5  12   5      274.45      294.14     14.50 o 
  -4  12   5        5.16        3.45      5.20 o 
  -3  12   5      289.06      270.06     12.06 o 
  -2  12   5       49.41       51.87      6.60 o 
  -1  12   5      205.34      195.42      9.88 o 
   0  12   5     1831.63     1874.01     32.55 o 
   1  12   5       49.15       44.22      6.90 o 
   2  12   5      159.21      174.41      9.72 o 
   3  12   5      382.25      397.05     14.62 o 
   4  12   5       20.53       25.11      6.24 o 
   5  12   5      206.34      209.50     12.93 o 
   6  12   5       12.22       11.74      6.37 o 
  -6  13   5        0.06        6.67      6.67 o 
  -5  13   5       20.99       36.88      6.12 o 
  -4  13   5        0.07        1.83      4.98 o 
  -3  13   5       64.83       64.76      7.28 o 
  -2  13   5      554.04      563.80     16.34 o 
  -1  13   5      327.45      299.91     12.43 o 
   0  13   5      276.64      278.93      8.40 o 
   1  13   5      421.41      383.82     14.19 o 
   2  13   5      358.69      386.49     14.56 o 
   3  13   5       33.04       25.31      6.23 o 
   4  13   5       15.69        9.64      5.67 o 
   5  13   5       25.24       26.11      7.14 o 
   6  13   5        9.14       11.46      6.19 o 
  -6  14   5        6.19       11.57      5.53 o 
  -5  14   5       26.61       15.13      6.96 o 
  -4  14   5       39.10       57.89      7.93 o 
  -3  14   5       12.08       11.73      5.66 o 
  -2  14   5       46.19       47.10      7.42 o 
  -1  14   5       17.83       16.23      5.21 o 
   0  14   5      156.12      163.63     15.54 o 
   1  14   5       22.30       14.68      6.08 o 
   2  14   5       24.58       23.07      5.73 o 
   3  14   5        0.01        0.91      5.05 o 
   4  14   5       34.84       38.81      7.28 o 
   5  14   5       35.96       29.08      6.97 o 
   6  14   5        1.42       11.57      5.66 o 
  -6  15   5        0.17        4.21      5.91 o 
  -5  15   5        8.73        9.09      6.79 o 
  -4  15   5       10.77       19.54      5.95 o 
  -3  15   5      236.03      235.47     13.21 o 
  -2  15   5        8.26        8.16      5.31 o 
  -1  15   5       44.53       39.52      6.18 o 
   0  15   5       14.91       16.17      3.97 o 
   1  15   5       15.73       11.96      5.67 o 
   2  15   5       22.57       37.88      5.68 o 
   3  15   5        7.30        1.97      5.82 o 
   4  15   5        4.19        7.86      5.95 o 
   5  15   5        0.05        0.53      5.69 o 
  -5  16   5       56.67       90.87      9.70 o 
  -4  16   5        5.85        8.41      6.77 o 
  -3  16   5        4.69        5.20      6.06 o 
  -2  16   5        4.54        2.94      5.20 o 
  -1  16   5      126.91      119.34     10.49 o 
   0  16   5       47.46       46.56     12.05 o 
   1  16   5       16.34        3.65      5.95 o 
   2  16   5       40.26       47.87      6.93 o 
   3  16   5        0.04        8.70      5.58 o 
   4  16   5       16.15       17.88      6.60 o 
   5  16   5        2.09        0.56      6.88 o 
  -5  17   5       23.59       22.11      7.96 o 
  -4  17   5       42.37       43.99      9.16 o 
  -3  17   5       13.67       16.05      7.52 o 
  -2  17   5        1.12        8.84      5.09 o 
  -1  17   5       48.46       45.36      8.37 o 
   0  17   5        2.03        6.31      3.97 o 
   1  17   5      175.70      175.37     11.03 o 
   2  17   5       12.85       19.81      5.63 o 
   3  17   5        3.04        9.61      5.85 o 
   4  17   5       10.49        9.97      7.43 o 
  -4  18   5       19.03       28.61      6.99 o 
  -3  18   5       21.46       38.34      7.38 o 
  -2  18   5       16.32       15.47      7.25 o 
  -1  18   5       10.45       15.85      5.78 o 
   0  18   5        1.57        9.51      4.11 o 
   1  18   5       17.94       21.95      5.90 o 
   2  18   5       55.07       61.15      8.51 o 
   3  18   5       57.05       58.49      8.57 o 
   4  18   5       63.47       60.23      9.37 o 
  -3  19   5        0.38        0.00      6.26 o 
  -2  19   5        4.02        2.32      7.00 o 
  -1  19   5        0.23        1.11      5.91 o 
   0  19   5        3.62        9.45      3.82 o 
   1  19   5       15.76       15.92      7.32 o 
   2  19   5       86.97      106.35      9.43 o 
   3  19   5        0.88        4.43      6.60 o 
  -2  20   5        0.34        0.00      6.51 o 
  -1  20   5       32.76       43.02      7.62 o 
   0  20   5       45.98       56.42      6.68 o 
   1  20   5        3.64        8.67      5.72 o 
   2  20   5        4.82        6.39      6.39 o 
  -8   0   6       27.65       18.05      6.94 o 
  -7   0   6        8.14       11.70      5.06 o 
  -6   0   6      170.20      169.70      9.68 o 
  -5   0   6      161.13      171.01      9.08 o 
  -4   0   6      820.38      846.68     16.90 o 
  -3   0   6     1266.11     1365.76     19.76 o 
  -2   0   6      896.91      910.45     15.21 o 
  -1   0   6       76.24      110.71      5.31 o 
   0   0   6     2945.54     3038.99     18.06 o 
   1   0   6      477.74      526.57     11.46 o 
   2   0   6       62.19       46.19      4.40 o 
   3   0   6      115.95      126.17      6.94 o 
   4   0   6      382.04      400.27     12.67 o 
   5   0   6      122.80      131.42      8.58 o 
   6   0   6       32.31       38.63      6.92 o 
   7   0   6        3.58        4.29      5.44 o 
   8   0   6        9.07        3.46      5.94 o 
  -8   1   6        0.77        5.33      5.44 o 
  -7   1   6       11.12       20.66      6.33 o 
  -6   1   6       27.11       41.15      6.35 o 
  -5   1   6       34.02       31.79      5.89 o 
  -4   1   6       48.42       46.37      5.30 o 
  -3   1   6      119.62      118.97      6.54 o 
  -2   1   6      126.65      126.67      5.91 o 
  -1   1   6       18.15       15.19      2.77 o 
   0   1   6      135.72      149.38      5.68 o 
   1   1   6      710.19      759.54     13.62 o 
   2   1   6        9.78        4.94      2.96 o 
   3   1   6       26.15       14.22      3.55 o 
   4   1   6        0.91        8.17      3.19 o 
   5   1   6        2.93        2.49      4.22 o 
   6   1   6       83.84      100.24      8.51 o 
   7   1   6       23.76       25.32      6.85 o 
  -8   2   6        0.31        6.49      6.49 o 
  -7   2   6        0.91        0.96      5.13 o 
  -6   2   6       85.89      127.77      8.76 o 
  -5   2   6      216.16      258.49     10.73 o 
  -4   2   6      597.00      576.13     14.52 o 
  -3   2   6     1157.20     1108.99     17.72 o 
  -2   2   6      804.93      875.14     14.40 o 
  -1   2   6     2178.30     2240.05     22.27 o 
   0   2   6       41.12       55.33      5.53 o 
   1   2   6      803.49      782.64     13.93 o 
   2   2   6       56.34       55.07      4.59 o 
   3   2   6        0.27        1.56      2.96 o 
   4   2   6       29.51       42.09      4.93 o 
   5   2   6       70.12       80.48      6.72 o 
   6   2   6        2.15        2.85      4.76 o 
   7   2   6        1.71        1.75      5.34 o 
  -8   3   6       35.46       30.17      6.74 o 
  -7   3   6       40.27       45.04      7.32 o 
  -6   3   6      190.32      169.61     10.17 o 
  -5   3   6       31.60       28.77      5.55 o 
  -4   3   6      200.50      179.70      8.64 o 
  -3   3   6      342.08      345.20     10.21 o 
  -2   3   6       66.13       69.70      5.08 o 
  -1   3   6      276.10      316.47      8.85 o 
   0   3   6      462.08      427.32      7.24 o 
   1   3   6        0.03        5.50      2.88 o 
   2   3   6      614.41      662.76     14.03 o 
   3   3   6      477.87      472.75     12.60 o 
   4   3   6        2.21        2.17      3.54 o 
   5   3   6        6.20        4.68      4.13 o 
   6   3   6       17.57        8.20      5.70 o 
   7   3   6       11.76        8.47      5.04 o 
  -8   4   6        0.00        2.49      5.67 o 
  -7   4   6        0.97        6.53      5.38 o 
  -6   4   6       32.69       35.76      6.35 o 
  -5   4   6        0.27        1.04      3.47 o 
  -4   4   6       18.21       10.06      3.82 o 
  -3   4   6        0.95        3.56      2.75 o 
  -2   4   6      219.98      240.08      8.26 o 
  -1   4   6      522.88      496.16     11.37 o 
   0   4   6     1390.60     1569.56     23.25 o 
   1   4   6     1301.32     1346.11     17.91 o 
   2   4   6      482.92      481.25     12.29 o 
   3   4   6      303.58      289.93     10.19 o 
   4   4   6       41.10       49.61      4.96 o 
   5   4   6       15.85       16.72      5.04 o 
   6   4   6        0.11        4.96      4.96 o 
   7   4   6        1.25        2.26      5.42 o 
  -8   5   6       69.50       60.58      8.89 o 
  -7   5   6        2.04        0.00      5.48 o 
  -6   5   6       56.15       67.86      8.24 o 
  -5   5   6        1.49        5.84      3.96 o 
  -4   5   6       21.56       25.71      4.09 o 
  -3   5   6       85.24       78.97      5.45 o 
  -2   5   6       22.47       35.92      4.68 o 
  -1   5   6     1219.17     1262.01     17.72 o 
   0   5   6       33.25       35.37      2.63 o 
   1   5   6       97.27      113.55      6.20 o 
   2   5   6       14.28       12.16      3.04 o 
   3   5   6        2.21        9.27      3.63 o 
   4   5   6        6.74        6.03      4.10 o 
   5   5   6       39.02       45.49      6.16 o 
   6   5   6        0.90        6.93      5.08 o 
   7   5   6       61.98       55.10      8.53 o 
  -8   6   6       12.14        9.30      7.89 o 
  -7   6   6       39.15       39.88      6.87 o 
  -6   6   6       37.35       44.62      6.39 o 
  -5   6   6      141.20      149.56      9.10 o 
  -4   6   6       11.88       11.12      4.22 o 
  -3   6   6        1.47        2.50      3.50 o 
  -2   6   6        9.82        9.79      3.71 o 
  -1   6   6        1.64        2.57      2.88 o 
   0   6   6      340.27      393.09      7.62 o 
   1   6   6        6.44        8.32      2.29 o 
   2   6   6       40.62       46.43      5.63 o 
   3   6   6       32.25       38.39      4.84 o 
   4   6   6       46.54       64.94      6.36 o 
   5   6   6        1.55        0.42      4.96 o 
   6   6   6       38.07       50.26      7.03 o 
   7   6   6        1.17        0.47      5.92 o 
  -8   7   6        1.88        0.55      6.36 o 
  -7   7   6        0.80        0.55      6.30 o 
  -6   7   6      149.40      180.11     11.25 o 
  -5   7   6      564.75      607.20     17.50 o 
  -4   7   6       83.39       73.06      7.12 o 
  -3   7   6      264.17      305.89     10.82 o 
  -2   7   6      197.99      198.58      8.61 o 
  -1   7   6      675.61      664.03     14.25 o 
   0   7   6      346.51      309.11      7.12 o 
   1   7   6      252.47      220.35      8.76 o 
   2   7   6        4.02        4.02      3.07 o 
   3   7   6      249.63      232.04     10.16 o 
   4   7   6        7.18        4.43      4.68 o 
   5   7   6      321.20      332.10     14.51 o 
   6   7   6        4.60        1.39      6.50 o 
   7   7   6      111.68       99.93     10.28 o 
  -7   8   6        0.93        0.54      6.18 o 
  -6   8   6        0.82        2.93      5.69 o 
  -5   8   6       17.77        3.37      6.06 o 
  -4   8   6       13.10       15.36      5.50 o 
  -3   8   6       69.34       63.72      6.01 o 
  -2   8   6       60.41       61.53      5.18 o 
  -1   8   6        0.46        1.62      2.77 o 
   0   8   6      523.44      522.85      9.50 o 
   1   8   6      249.58      239.12      9.27 o 
   2   8   6       46.31       51.56      5.52 o 
   3   8   6       35.03       38.40      5.87 o 
   4   8   6      123.55      120.55      8.75 o 
   5   8   6       49.23       57.71      8.19 o 
   6   8   6        0.22        9.19      4.72 o 
   7   8   6        0.03        6.19      6.19 o 
  -7   9   6       18.91       22.11      7.67 o 
  -6   9   6       28.03       11.41      7.10 o 
  -5   9   6      204.07      213.99     12.32 o 
  -4   9   6      255.65      286.30     12.30 o 
  -3   9   6     1025.40     1004.90     20.83 o 
  -2   9   6      388.86      398.94     12.56 o 
  -1   9   6        3.13        7.48      2.95 o 
   0   9   6       37.28       38.85      3.28 o 
   1   9   6       90.40      101.84      6.72 o 
   2   9   6       94.80       89.84      6.67 o 
   3   9   6      375.67      373.71     13.21 o 
   4   9   6       92.85       81.19      9.15 o 
   5   9   6      232.20      261.18     13.68 o 
   6   9   6        5.05        1.51      6.19 o 
   7   9   6       50.41       46.83      7.31 o 
  -7  10   6       85.38       94.40     10.08 o 
  -6  10   6      102.16      110.77      9.75 o 
  -5  10   6       73.67       58.24      8.27 o 
  -4  10   6        6.25        5.62      5.62 o 
  -3  10   6       82.90       89.41      7.32 o 
  -2  10   6       94.11       86.02      6.93 o 
  -1  10   6      199.05      214.15      9.73 o 
   0  10   6       27.83       24.76      3.10 o 
   1  10   6        0.16        1.93      3.44 o 
   2  10   6      328.55      310.61     12.35 o 
   3  10   6        1.87        0.00      5.13 o 
   4  10   6      151.04      162.55     10.64 o 
   5  10   6        7.35       14.41      5.50 o 
   6  10   6        0.40        7.74      6.23 o 
  -7  11   6        7.26        8.30      5.48 o 
  -6  11   6       49.65       44.08      8.51 o 
  -5  11   6       20.75       19.58      6.18 o 
  -4  11   6      160.85      147.97     10.01 o 
  -3  11   6        0.78        1.54      4.18 o 
  -2  11   6      347.24      311.73     12.46 o 
  -1  11   6      108.42      108.58      7.83 o 
   0  11   6       17.55       13.42      5.29 o 
   1  11   6       24.65       36.13      5.35 o 
   2  11   6      445.34      408.21     14.53 o 
   3  11   6      149.18      146.58     10.69 o 
   4  11   6       64.95       77.32      8.45 o 
   5  11   6       85.26       95.06      9.29 o 
   6  11   6        0.29        2.62      5.45 o 
  -6  12   6       31.08       45.44      8.04 o 
  -5  12   6        6.12       10.98      5.94 o 
  -4  12   6       11.25        7.25      6.00 o 
  -3  12   6        1.24        4.94      4.60 o 
  -2  12   6      225.26      202.74     10.72 o 
  -1  12   6       81.89       82.10      7.35 o 
   0  12   6      676.69      677.53     12.49 o 
   1  12   6      361.72      412.52     14.31 o 
   2  12   6       89.37       90.52      8.62 o 
   3  12   6       91.64       92.44      8.37 o 
   4  12   6        9.77        2.43      6.14 o 
   5  12   6        4.35        3.12      5.95 o 
   6  12   6       13.49       19.85      6.61 o 
  -6  13   6       26.03       17.25      5.31 o 
  -5  13   6       50.22       72.50      7.60 o 
  -4  13   6       67.48       58.76      8.00 o 
  -3  13   6       27.63       31.02      5.92 o 
  -2  13   6        9.09       10.99      5.91 o 
  -1  13   6      272.55      291.26     13.15 o 
   0  13   6       18.27        3.89      7.47 o 
   1  13   6        1.59        3.56      5.15 o 
   2  13   6       27.08       31.63      6.58 o 
   3  13   6        2.86        2.78      5.21 o 
   4  13   6        1.37        0.50      4.71 o 
   5  13   6       19.68       28.30      7.01 o 
   6  13   6       15.67       19.59      6.55 o 
  -6  14   6        2.91        1.70      6.04 o 
  -5  14   6        4.46        1.11      6.00 o 
  -4  14   6      125.07      134.29     10.74 o 
  -3  14   6      105.47      109.62      9.29 o 
  -2  14   6      158.08      169.18     11.13 o 
  -1  14   6      245.07      241.22     12.50 o 
   0  14   6      167.27      152.31      7.24 o 
   1  14   6      146.99      136.36      9.65 o 
   2  14   6        8.30        5.01      5.56 o 
   3  14   6       14.54       11.69      5.59 o 
   4  14   6       25.02       19.82      6.33 o 
   5  14   6        0.73        4.38      6.49 o 
  -5  15   6       20.81       30.59      6.67 o 
  -4  15   6        0.02        0.51      6.49 o 
  -3  15   6      132.83      135.48     10.57 o 
  -2  15   6       70.00       61.17      8.41 o 
  -1  15   6      132.50      137.07     10.14 o 
   0  15   6        3.19        1.16      3.74 o 
   1  15   6        1.46        1.37      4.88 o 
   2  15   6        5.60        2.41      4.82 o 
   3  15   6       36.49       35.22      7.66 o 
   4  15   6       20.78       12.42      7.91 o 
   5  15   6        5.97        3.32      6.39 o 
  -5  16   6        4.30        2.93      6.62 o 
  -4  16   6      174.23      181.78     12.73 o 
  -3  16   6       39.05       40.48      8.01 o 
  -2  16   6      217.33      214.44     12.40 o 
  -1  16   6       62.27       50.69      7.55 o 
   0  16   6        4.16        5.21      3.47 o 
   1  16   6        1.88        3.32      4.79 o 
   2  16   6       28.18       22.62      6.09 o 
   3  16   6       17.15       33.92      6.31 o 
   4  16   6       14.25       26.49      6.89 o 
  -4  17   6      132.13      130.44     11.92 o 
  -3  17   6       43.51       49.74      7.67 o 
  -2  17   6        0.45        5.97      5.97 o 
  -1  17   6       27.07       34.51      6.53 o 
   0  17   6        3.94        6.17      3.84 o 
   1  17   6        4.42       12.00      5.06 o 
   2  17   6        1.08        3.69      6.66 o 
   3  17   6        0.38        4.91      6.19 o 
   4  17   6       27.58       36.79      7.07 o 
  -4  18   6        2.02        7.70      7.70 o 
  -3  18   6        0.10        0.55      6.33 o 
  -2  18   6        0.00        6.07      5.57 o 
  -1  18   6        2.97        0.00      6.12 o 
   0  18   6        4.04        1.25      9.14 o 
   1  18   6        3.87        4.15      5.94 o 
   2  18   6        0.16        2.16      6.09 o 
   3  18   6       33.83       32.07      7.12 o 
  -3  19   6        6.33       14.15      6.30 o 
  -2  19   6        0.66        2.31      5.54 o 
  -1  19   6        0.12        0.54      6.03 o 
   0  19   6        0.29       12.05      3.42 o 
   1  19   6        9.57       10.69      6.05 o 
   2  19   6       21.20       39.23      6.93 o 
  -1  20   6        0.41        2.82      5.34 o 
   0  20   6        0.41        7.71      3.54 o 
  -8   1   7       22.22       29.02      6.21 o 
  -7   1   7        2.45        9.55      5.30 o 
  -6   1   7        8.30       25.34      5.02 o 
  -5   1   7      248.55      265.86     11.61 o 
  -4   1   7      162.47      165.52      8.91 o 
  -3   1   7      285.34      291.22     10.07 o 
  -2   1   7       37.64       42.90      4.51 o 
  -1   1   7     1082.80     1163.41     17.38 o 
   0   1   7       12.24        8.93      2.01 o 
   1   1   7       46.59       51.30      4.69 o 
   2   1   7        9.53        5.77      3.27 o 
   3   1   7      459.45      495.73     13.96 o 
   4   1   7       78.21       83.51      7.34 o 
   5   1   7      143.79      127.77      9.14 o 
   6   1   7       26.30       23.57      5.97 o 
   7   1   7       48.76       47.31      7.44 o 
  -8   2   7        5.37       11.73      6.20 o 
  -7   2   7        0.07        5.37      5.37 o 
  -6   2   7        6.51       18.61      4.64 o 
  -5   2   7       14.11       14.99      5.33 o 
  -4   2   7      108.15      110.22      7.45 o 
  -3   2   7        1.32        4.47      2.89 o 
  -2   2   7       13.05        9.31      3.50 o 
  -1   2   7      322.27      337.57      9.91 o 
   0   2   7       33.04       33.61      2.84 o 
   1   2   7      128.46      128.37      7.03 o 
   2   2   7      145.88      142.31      7.32 o 
   3   2   7       65.91       74.81      6.10 o 
   4   2   7      116.72      121.05      7.38 o 
   5   2   7       11.90       21.37      5.14 o 
   6   2   7       60.45       70.42      7.78 o 
   7   2   7        8.44        5.09      5.40 o 
  -8   3   7       18.07        9.13      6.77 o 
  -7   3   7       19.73       26.57      6.31 o 
  -6   3   7       17.28       15.22      5.73 o 
  -5   3   7       31.54       40.76      5.80 o 
  -4   3   7        2.33        0.33      3.45 o 
  -3   3   7      413.39      386.00     11.70 o 
  -2   3   7       17.00       17.91      3.40 o 
  -1   3   7        3.41        6.56      2.88 o 
   0   3   7      158.62      175.65      5.42 o 
   1   3   7        1.52        1.26      2.47 o 
   2   3   7      627.42      610.60     14.21 o 
   3   3   7       38.90       42.43      5.16 o 
   4   3   7       23.80       10.69      5.24 o 
   5   3   7       17.11       23.97      5.53 o 
   6   3   7       31.90       35.73      7.23 o 
   7   3   7        8.08        2.77      6.48 o 
  -8   4   7        3.53        4.57      5.89 o 
  -7   4   7        0.21        7.78      5.30 o 
  -6   4   7       50.81       61.19      7.33 o 
  -5   4   7      115.05      105.11      8.56 o 
  -4   4   7      259.19      236.09     10.60 o 
  -3   4   7        9.67       11.43      3.84 o 
  -2   4   7        8.94       10.06      3.19 o 
  -1   4   7      217.23      210.77      8.41 o 
   0   4   7      591.10      564.71     12.10 o 
   1   4   7       45.00       53.07      5.04 o 
   2   4   7      142.36      115.81      7.07 o 
   3   4   7      180.95      143.34      8.09 o 
   4   4   7       31.30       23.87      5.10 o 
   5   4   7       39.63       33.79      6.56 o 
   6   4   7        2.75        6.65      5.48 o 
   7   4   7       47.20       30.06      6.75 o 
  -8   5   7        1.68        5.85      5.85 o 
  -7   5   7       24.80       24.04      6.81 o 
  -6   5   7       16.04       24.03      5.52 o 
  -5   5   7       86.37       89.94      7.72 o 
  -4   5   7        0.92        3.77      3.77 o 
  -3   5   7      263.83      244.88      9.83 o 
  -2   5   7       93.61       81.08      6.17 o 
  -1   5   7      112.75      134.40      7.19 o 
   0   5   7      259.92      277.78      6.90 o 
   1   5   7        0.83        2.46      3.37 o 
   2   5   7        0.33        3.55      3.61 o 
   3   5   7       46.27       45.85      5.30 o 
   4   5   7      100.65       96.97      7.98 o 
   5   5   7       28.08       22.47      5.66 o 
   6   5   7        0.61        4.09      5.83 o 
   7   5   7       29.62       29.61      7.12 o 
  -7   6   7        5.21        0.53      6.13 o 
  -6   6   7       22.09       14.62      5.99 o 
  -5   6   7       53.05       54.70      7.40 o 
  -4   6   7       74.92       64.35      6.65 o 
  -3   6   7       21.43       28.70      4.52 o 
  -2   6   7      734.56      714.31     16.03 o 
  -1   6   7      106.51       93.31      6.33 o 
   0   6   7      462.67      474.68     14.64 o 
   1   6   7        5.90        2.87      2.97 o 
   2   6   7      595.90      603.74     15.94 o 
   3   6   7      144.18      141.03      8.79 o 
   4   6   7       82.25       87.81      7.25 o 
   5   6   7       65.37       68.22      8.21 o 
   6   6   7      158.73      167.05     10.77 o 
   7   6   7       69.08       67.55      8.83 o 
  -7   7   7        7.77       14.42      6.17 o 
  -6   7   7       20.29       12.73      6.28 o 
  -5   7   7      248.43      241.86     12.70 o 
  -4   7   7        4.46        5.69      4.69 o 
  -3   7   7      317.09      333.43     12.23 o 
  -2   7   7      222.65      233.07     10.16 o 
  -1   7   7      246.23      239.50      9.92 o 
   0   7   7      181.58      177.08      6.03 o 
   1   7   7       27.61       31.41      4.49 o 
   2   7   7        3.87        6.22      3.43 o 
   3   7   7       64.41       63.78      6.84 o 
   4   7   7       28.39       40.54      6.27 o 
   5   7   7      107.47      110.53     10.29 o 
   6   7   7       32.79       34.71      7.84 o 
   7   7   7       22.01       26.84      7.00 o 
  -7   8   7       28.31       27.20      7.46 o 
  -6   8   7       56.24       50.90      8.19 o 
  -5   8   7       49.35       61.70      7.54 o 
  -4   8   7      850.47      905.06     21.58 o 
  -3   8   7        2.75        1.75      4.17 o 
  -2   8   7      428.07      418.79     13.51 o 
  -1   8   7        0.07        0.00      3.45 o 
   0   8   7       48.11       42.73      4.92 o 
   1   8   7       11.49       14.51      3.68 o 
   2   8   7        3.69        3.82      3.87 o 
   3   8   7       53.28       52.80      6.44 o 
   4   8   7      203.89      223.72     12.05 o 
   5   8   7       31.69       28.96      7.27 o 
   6   8   7      251.31      259.89     13.97 o 
  -7   9   7       15.37       20.36      7.66 o 
  -6   9   7       35.45       42.38      8.08 o 
  -5   9   7       55.62       51.36      8.45 o 
  -4   9   7        0.02        0.39      5.77 o 
  -3   9   7        8.38        8.23      4.64 o 
  -2   9   7       48.40       53.30      5.90 o 
  -1   9   7       57.54       59.69      5.59 o 
   0   9   7        0.00        0.45      6.70 o 
   1   9   7       11.55        9.95      4.64 o 
   2   9   7        7.83        4.41      4.69 o 
   3   9   7       99.18      105.45      9.10 o 
   4   9   7       99.80       91.85      8.98 o 
   5   9   7       38.61       44.21      7.63 o 
   6   9   7       13.70       15.31      7.10 o 
  -7  10   7       11.79       15.50      6.00 o 
  -6  10   7        8.36        4.21      6.23 o 
  -5  10   7       18.44        9.64      6.28 o 
  -4  10   7       85.43       93.63      8.74 o 
  -3  10   7      115.95       96.99      8.49 o 
  -2  10   7       24.02       22.22      5.43 o 
  -1  10   7        6.95        1.04      4.04 o 
   0  10   7       12.19       18.98      5.39 o 
   1  10   7       44.37       46.41      5.71 o 
   2  10   7        3.88        0.39      4.28 o 
   3  10   7       32.61       51.58      7.08 o 
   4  10   7      207.59      204.02     12.07 o 
   5  10   7       16.86       22.13      6.76 o 
   6  10   7        0.18        5.24      5.79 o 
  -6  11   7       34.35       30.13      6.87 o 
  -5  11   7        1.08        5.01      6.06 o 
  -4  11   7        0.35        3.19      5.15 o 
  -3  11   7       11.97       27.41      5.27 o 
  -2  11   7      115.36      131.85      8.54 o 
  -1  11   7        7.39       12.26      4.33 o 
   0  11   7       17.79       30.04      4.63 o 
   1  11   7      237.23      223.24     11.50 o 
   2  11   7      144.95      146.01      9.51 o 
   3  11   7      153.88      170.60     11.03 o 
   4  11   7       13.14        0.96      7.08 o 
   5  11   7        0.78        0.54      6.52 o 
   6  11   7        2.54        5.30      5.45 o 
  -6  12   7        4.69        3.26      5.84 o 
  -5  12   7       16.17       12.38      6.16 o 
  -4  12   7      436.19      443.99     17.34 o 
  -3  12   7      188.73      174.39     11.01 o 
  -2  12   7       13.29       14.35      6.01 o 
  -1  12   7      195.53      186.21     10.32 o 
   0  12   7       38.02       45.87     16.11 o 
   1  12   7      122.48      123.31      9.11 o 
   2  12   7       45.72       24.91      7.21 o 
   3  12   7        7.18        3.76      6.08 o 
   4  12   7       19.70       19.79      6.26 o 
   5  12   7        1.03        1.06      5.58 o 
  -6  13   7        6.66       10.04      5.77 o 
  -5  13   7        2.49        2.66      5.71 o 
  -4  13   7        2.39        5.92      6.32 o 
  -3  13   7       10.69       13.39      5.93 o 
  -2  13   7       10.70       21.72      5.87 o 
  -1  13   7       44.28       49.90      7.04 o 
   0  13   7      437.01      320.30    205.45 o 
   1  13   7        7.46        7.31      5.66 o 
   2  13   7      164.23      160.14     11.10 o 
   3  13   7       27.81       24.17      6.96 o 
   4  13   7        9.52       10.51      7.19 o 
   5  13   7       17.93        4.90      6.98 o 
  -5  14   7        0.06        2.20      6.10 o 
  -4  14   7       43.97       43.44      8.58 o 
  -3  14   7        4.42        6.36      6.36 o 
  -2  14   7      283.79      263.22     13.37 o 
  -1  14   7       28.16       24.04      6.71 o 
   0  14   7      424.00      401.96     11.21 o 
   1  14   7      171.53      176.48     11.02 o 
   2  14   7       43.95       58.62      7.04 o 
   3  14   7        2.89        8.73      5.16 o 
   4  14   7       68.13       66.95      8.42 o 
   5  14   7        0.06        5.57      5.57 o 
  -5  15   7       13.71       12.36      6.40 o 
  -4  15   7       14.78       11.30      6.42 o 
  -3  15   7       15.87        6.60      7.21 o 
  -2  15   7      223.52      224.49     12.98 o 
  -1  15   7       19.80       13.65      7.07 o 
   0  15   7      117.80       66.67     54.89 o 
   1  15   7        0.00        3.33      4.70 o 
   2  15   7        0.00        1.50      5.90 o 
   3  15   7        0.06        0.00      6.10 o 
   4  15   7        2.05        3.32      6.03 o 
  -4  16   7       67.47       65.04      9.08 o 
  -3  16   7       37.07       35.15      8.27 o 
  -2  16   7      140.77      118.45     10.97 o 
  -1  16   7       33.56       36.18      7.13 o 
   0  16   7        0.02        1.78      3.98 o 
   1  16   7        4.10        3.50      5.21 o 
   2  16   7       76.33       64.53      9.16 o 
   3  16   7        3.82        8.19      4.71 o 
   4  16   7       15.03        3.36      6.57 o 
  -4  17   7       19.78       21.08      6.45 o 
  -3  17   7       13.25       12.14      7.48 o 
  -2  17   7       47.28       43.70      7.59 o 
  -1  17   7        0.32        1.56      4.99 o 
   0  17   7       12.81        5.38      4.24 o 
   1  17   7       13.61        7.74      6.10 o 
   2  17   7        8.83        6.46      6.46 o 
   3  17   7       13.05        3.86      6.24 o 
  -3  18   7        4.23        0.00      6.80 o 
  -2  18   7        0.67        9.36      6.15 o 
  -1  18   7        0.11        4.31      5.19 o 
   0  18   7        2.46        2.39      3.99 o 
   1  18   7        0.84        4.79      5.24 o 
   2  18   7        2.55        1.12      6.45 o 
  -1  19   7        0.69        5.62      5.62 o 
   0  19   7        5.86       12.97      3.86 o 
   1  19   7        2.98        8.58      6.24 o 
  -7   0   8       25.73       26.00      6.12 o 
  -6   0   8        0.90        4.55      4.55 o 
  -5   0   8        0.43        4.47      5.13 o 
  -4   0   8       27.66        3.91      4.84 o 
  -3   0   8       32.30       31.06      5.02 o 
  -2   0   8      378.30      353.91     11.49 o 
  -1   0   8      298.59      269.60      9.91 o 
   0   0   8        5.03        8.18      2.29 o 
   1   0   8        8.75        7.00      3.75 o 
   2   0   8      151.52      158.31      8.91 o 
   3   0   8      445.36      424.88     14.63 o 
   4   0   8      314.45      320.21     14.14 o 
   5   0   8      162.47      142.80     10.96 o 
   6   0   8      133.12      134.99     11.51 o 
   7   0   8        6.62        7.25      7.25 o 
  -7   1   8        6.39        0.97      5.76 o 
  -6   1   8       30.10       24.63      6.00 o 
  -5   1   8        0.00        4.47      4.90 o 
  -4   1   8      187.27      215.24     10.13 o 
  -3   1   8       32.81       32.28      5.10 o 
  -2   1   8       80.19       71.42      6.09 o 
  -1   1   8      279.30      257.94      9.96 o 
   0   1   8       52.74       51.69      5.10 o 
   1   1   8       93.64       70.02      5.84 o 
   2   1   8        0.63        1.23      3.43 o 
   3   1   8       38.70       31.93      5.30 o 
   4   1   8       49.35       48.48      7.02 o 
   5   1   8        6.69       10.08      5.94 o 
   6   1   8        0.34        2.40      5.30 o 
   7   1   8        0.09        2.00      5.83 o 
  -7   2   8       33.79       29.99      6.68 o 
  -6   2   8        0.17        1.83      4.67 o 
  -5   2   8       29.49       20.87      6.16 o 
  -4   2   8      548.89      522.23     15.79 o 
  -3   2   8       70.83       70.73      5.87 o 
  -2   2   8       14.66       14.08      3.58 o 
  -1   2   8       15.28       17.59      3.91 o 
   0   2   8       68.34       45.35     29.68 o 
   1   2   8      209.83      196.19      9.01 o 
   2   2   8      520.78      486.51     14.25 o 
   3   2   8        0.31        1.00      3.70 o 
   4   2   8       17.51       13.38      5.30 o 
   5   2   8       41.66       32.06      6.91 o 
   6   2   8        1.70        2.80      6.14 o 
   7   2   8       32.86       28.89      6.58 o 
  -7   3   8       19.57       23.60      7.39 o 
  -6   3   8       56.71       66.39      7.26 o 
  -5   3   8       56.44       63.42      6.93 o 
  -4   3   8        9.53        9.54      5.34 o 
  -3   3   8       92.74       87.59      6.92 o 
  -2   3   8       98.00       96.86      6.52 o 
  -1   3   8      903.95      903.34     17.86 o 
   0   3   8       35.06       34.51      3.30 o 
   1   3   8      141.42      146.84      8.10 o 
   2   3   8        0.00        3.46      3.73 o 
   3   3   8       52.27       36.32      5.18 o 
   4   3   8       52.28       46.64      6.33 o 
   5   3   8       16.43       12.00      5.72 o 
   6   3   8        6.39       10.62      5.65 o 
   7   3   8       14.43       17.94      5.84 o 
  -7   4   8        4.91        8.14      6.05 o 
  -6   4   8       42.22       42.48      6.84 o 
  -5   4   8        0.01        0.82      5.17 o 
  -4   4   8        2.29        6.37      4.23 o 
  -3   4   8      151.26      129.97      7.91 o 
  -2   4   8        0.94        3.59      3.59 o 
  -1   4   8       86.44       90.44      6.26 o 
   0   4   8        0.64        0.15      2.43 o 
   1   4   8      320.44      329.54     11.60 o 
   2   4   8       76.62       65.20      6.36 o 
   3   4   8       30.15       26.05      5.76 o 
   4   4   8        0.01        3.94      4.06 o 
   5   4   8       14.25       18.26      4.65 o 
   6   4   8        5.84        5.57      5.10 o 
   7   4   8       22.26       27.27      6.18 o 
  -7   5   8       82.03       81.38      9.26 o 
  -6   5   8       70.94       57.61      8.96 o 
  -5   5   8       15.08       16.57      5.71 o 
  -4   5   8      251.89      239.84     11.08 o 
  -3   5   8       59.55       62.91      6.23 o 
  -2   5   8       12.90       12.24      4.11 o 
  -1   5   8       36.44       46.69      5.33 o 
   0   5   8      217.03      196.95      6.53 o 
   1   5   8      241.56      240.19     10.13 o 
   2   5   8      152.05      144.60      8.59 o 
   3   5   8      516.60      527.54     16.26 o 
   4   5   8        7.89       19.65      5.02 o 
   5   5   8       10.63       10.27      5.78 o 
   6   5   8        4.38        7.56      5.88 o 
  -7   6   8       48.20       38.76      8.23 o 
  -6   6   8       11.15       17.47      6.35 o 
  -5   6   8       19.64       22.57      5.98 o 
  -4   6   8      334.06      351.52     13.84 o 
  -3   6   8      128.89      122.84      8.46 o 
  -2   6   8       25.22       28.00      5.48 o 
  -1   6   8      204.99      203.36      9.89 o 
   0   6   8       87.37       85.19      7.67 o 
   1   6   8       42.77       53.04      5.55 o 
   2   6   8       88.75       99.19      7.90 o 
   3   6   8      131.95      113.62      8.54 o 
   4   6   8       30.90       45.49      6.71 o 
   5   6   8       39.83       31.41      7.20 o 
   6   6   8        0.37        3.86      5.26 o 
  -7   7   8       34.32       36.91      7.79 o 
  -6   7   8       49.42       64.64      7.43 o 
  -5   7   8      292.39      307.71     13.99 o 
  -4   7   8      285.64      272.21     13.06 o 
  -3   7   8      196.19      181.84     10.52 o 
  -2   7   8      204.03      206.53     10.12 o 
  -1   7   8      217.37      213.56     10.08 o 
   0   7   8       16.12       22.72      4.96 o 
   1   7   8       31.14       22.09      5.02 o 
   2   7   8        2.64        0.39      4.00 o 
   3   7   8       76.56       79.65      7.60 o 
   4   7   8      114.06      129.87     10.21 o 
   5   7   8       40.34       39.13      7.00 o 
   6   7   8       15.38       13.37      6.73 o 
  -7   8   8       21.73       22.04      7.73 o 
  -6   8   8        7.20       14.73      5.88 o 
  -5   8   8        2.40        0.51      5.78 o 
  -4   8   8       61.32       72.25      8.41 o 
  -3   8   8       30.16       40.67      6.61 o 
  -2   8   8        1.71        2.59      4.51 o 
  -1   8   8      194.74      180.95      9.96 o 
   0   8   8       41.03       39.13      3.96 o 
   1   8   8        0.62        2.99      4.36 o 
   2   8   8        9.01       11.85      4.33 o 
   3   8   8      142.57      126.18      9.73 o 
   4   8   8       52.19       63.34      7.43 o 
   5   8   8        2.94        2.97      5.83 o 
   6   8   8       52.52       49.73      8.28 o 
  -7   9   8        1.08        6.42      6.42 o 
  -6   9   8       36.76       34.89      7.89 o 
  -5   9   8      228.17      212.17     13.53 o 
  -4   9   8      126.67      109.16      9.67 o 
  -3   9   8      649.79      612.08     18.88 o 
  -2   9   8      164.27      150.14      9.21 o 
  -1   9   8       46.73       44.77      6.03 o 
   0   9   8       12.51       13.18      3.38 o 
   1   9   8      184.65      177.33     10.31 o 
   2   9   8       17.14       16.61      5.34 o 
   3   9   8        0.18        4.46      5.42 o 
   4   9   8       43.34       41.85      7.70 o 
   5   9   8       22.05       21.36      6.84 o 
   6   9   8        0.54        7.26      5.14 o 
  -6  10   8        7.79        1.06      6.68 o 
  -5  10   8        0.59        3.07      6.63 o 
  -4  10   8        4.50        6.11      5.43 o 
  -3  10   8      224.08      218.94     12.34 o 
  -2  10   8      126.81      101.43      9.26 o 
  -1  10   8        0.01        0.39      4.35 o 
   0  10   8       42.97       41.91      4.42 o 
   1  10   8       12.52       15.70      5.00 o 
   2  10   8      217.71      216.72     12.07 o 
   3  10   8        0.53        1.44      5.04 o 
   4  10   8       50.98       41.51      8.88 o 
   5  10   8       12.43       20.42      6.06 o 
   6  10   8        0.72        6.20      6.20 o 
  -6  11   8        3.94        3.86      5.90 o 
  -5  11   8       16.54       26.16      5.93 o 
  -4  11   8        5.41        7.80      5.55 o 
  -3  11   8       18.21       14.54      6.54 o 
  -2  11   8       61.98       50.58      7.27 o 
  -1  11   8      417.10      391.31     14.77 o 
   0  11   8       10.62       13.13      3.95 o 
   1  11   8       49.42       59.21      7.17 o 
   2  11   8       29.75       34.38      6.76 o 
   3  11   8       54.55       57.57      8.37 o 
   4  11   8        0.04        5.18      6.39 o 
   5  11   8        4.02        2.14      5.53 o 
  -6  12   8       16.91       12.72      6.18 o 
  -5  12   8       30.85       44.30      8.36 o 
  -4  12   8       17.24       17.11      6.26 o 
  -3  12   8        1.04        0.44      5.65 o 
  -2  12   8        0.21        1.79      4.99 o 
  -1  12   8       15.68        9.15      5.27 o 
   0  12   8       11.67       16.60      3.99 o 
   1  12   8      108.03      114.79      9.16 o 
   2  12   8      153.88      151.49     10.81 o 
   3  12   8       32.83       37.52      6.60 o 
   4  12   8        3.32        4.29      5.27 o 
   5  12   8        4.11        7.61      6.18 o 
  -5  13   8       12.50        2.74      6.05 o 
  -4  13   8       10.56        9.33      6.22 o 
  -3  13   8       18.78       37.79      6.48 o 
  -2  13   8       88.04       98.55      8.84 o 
  -1  13   8       39.21       38.88      7.19 o 
   0  13   8       38.07       36.05      5.74 o 
   1  13   8       48.80       52.82      8.22 o 
   2  13   8       94.97       88.42     10.09 o 
   3  13   8       93.08       97.67      9.90 o 
   4  13   8        6.30        1.07      6.10 o 
   5  13   8       25.96       24.18      7.65 o 
  -5  14   8        0.14        3.83      5.98 o 
  -4  14   8       12.21       15.45      5.50 o 
  -3  14   8       70.88      100.28      9.22 o 
  -2  14   8       31.17       25.95      6.87 o 
  -1  14   8       40.47       43.05      6.39 o 
   0  14   8       68.17       78.20     10.50 o 
   1  14   8       80.40       75.46      8.55 o 
   2  14   8       17.67       19.67      6.23 o 
   3  14   8       27.03       23.79      6.90 o 
   4  14   8        2.77        5.62      5.62 o 
  -4  15   8        8.56        3.28      5.32 o 
  -3  15   8        7.85        2.09      5.73 o 
  -2  15   8       29.58       42.73      7.36 o 
  -1  15   8        1.83        5.98      5.06 o 
   0  15   8       14.41        7.64      6.47 o 
   1  15   8      119.87      147.10     11.80 o 
   2  15   8        2.87       13.85      5.88 o 
   3  15   8      123.58      114.80     11.44 o 
   4  15   8        5.71        3.34      6.13 o 
  -4  16   8        3.94        9.41      5.72 o 
  -3  16   8        0.03        4.34      6.69 o 
  -2  16   8        3.30        3.13      6.31 o 
  -1  16   8        1.48        4.63      5.87 o 
   0  16   8       16.17       17.88      4.00 o 
   1  16   8       27.28       39.63      7.53 o 
   2  16   8        6.75        5.44      6.18 o 
   3  16   8       80.53       83.22      9.57 o 
  -3  17   8       17.54       11.61      7.61 o 
  -2  17   8        9.98       12.96      5.63 o 
  -1  17   8        1.28        5.92      5.92 o 
   0  17   8        0.70        7.23      4.50 o 
   1  17   8        0.67        7.99      5.27 o 
   2  17   8        7.54        0.56      6.86 o 
  -2  18   8        6.79        2.73      5.83 o 
  -1  18   8       11.77        4.36      6.56 o 
   0  18   8        5.49        3.21      3.88 o 
   1  18   8        0.14        2.69      5.92 o 
  -7   1   9       10.01       16.76      6.06 o 
  -6   1   9        2.85        4.81      6.46 o 
  -5   1   9      690.18      699.73     20.34 o 
  -4   1   9      127.16       98.87      5.21 o 
  -3   1   9      778.33      738.01     18.36 o 
  -2   1   9      155.27      155.17      9.09 o 
  -1   1   9      230.81      208.22      9.94 o 
   0   1   9       26.18       23.54      3.48 o 
   1   1   9      125.95      114.89      8.11 o 
   2   1   9      489.48      484.89     15.51 o 
   3   1   9        1.84       10.69      5.59 o 
   4   1   9      332.57      358.57     14.45 o 
   5   1   9        0.82        4.38      5.34 o 
   6   1   9       56.69       41.50      7.57 o 
  -7   2   9       32.64       33.73      6.85 o 
  -6   2   9       20.32       23.81      6.94 o 
  -5   2   9      115.15      104.02      9.24 o 
  -4   2   9        1.37        1.60      5.22 o 
  -3   2   9      212.81      207.86     10.45 o 
  -2   2   9      450.47      483.25     14.71 o 
  -1   2   9      497.63      458.66     13.93 o 
   0   2   9      488.01      375.73    251.73 o 
   1   2   9        0.35        2.74      3.91 o 
   2   2   9      273.24      246.99     11.25 o 
   3   2   9       81.20       73.67      7.42 o 
   4   2   9        1.14        5.78      5.78 o 
   5   2   9        0.64        6.55      5.67 o 
   6   2   9        4.35        3.94      6.23 o 
  -7   3   9      170.76      176.01     12.20 o 
  -6   3   9        0.04        6.11      6.11 o 
  -5   3   9      191.23      172.22     11.39 o 
  -4   3   9       20.78       18.03      5.55 o 
  -3   3   9       48.14       31.40      5.77 o 
  -2   3   9      159.26      129.97      8.81 o 
  -1   3   9      725.07      689.89     16.96 o 
   0   3   9      398.86      422.95      9.73 o 
   1   3   9      134.86      137.74      8.64 o 
   2   3   9      173.96      166.56     10.28 o 
   3   3   9        1.30        5.51      3.67 o 
   4   3   9        6.94       10.27      4.45 o 
   5   3   9       24.70       29.22      6.48 o 
   6   3   9       47.60       48.68      7.30 o 
  -7   4   9      115.21      112.54     10.15 o 
  -6   4   9        4.82        4.01      6.21 o 
  -5   4   9       44.53       68.49      7.60 o 
  -4   4   9       29.70       40.82      6.22 o 
  -3   4   9       10.86       10.38      4.65 o 
  -2   4   9       69.03       79.93      6.96 o 
  -1   4   9      131.92      124.32      8.23 o 
   0   4   9        0.04        0.98      8.40 o 
   1   4   9       13.39        6.58      4.80 o 
   2   4   9      152.72      133.65      9.24 o 
   3   4   9       10.92       17.72      4.46 o 
   4   4   9       74.77       62.37      7.96 o 
   5   4   9       28.04       11.21      7.05 o 
   6   4   9       41.62       41.71      6.95 o 
  -7   5   9        4.41        2.14      6.31 o 
  -6   5   9        6.20       10.78      6.10 o 
  -5   5   9        0.30        3.30      5.60 o 
  -4   5   9       12.48        8.29      5.11 o 
  -3   5   9       16.53       10.80      5.06 o 
  -2   5   9       82.80       71.50      6.94 o 
  -1   5   9      173.89      185.61      9.88 o 
   0   5   9       17.57       24.55      3.88 o 
   1   5   9      272.76      327.01     12.77 o 
   2   5   9       63.45       53.11      7.25 o 
   3   5   9       24.65       24.98      6.38 o 
   4   5   9       38.37       31.35      6.48 o 
   5   5   9       14.98       25.27      5.69 o 
   6   5   9       12.01        6.35      5.51 o 
  -7   6   9       33.70        7.63      8.02 o 
  -6   6   9       12.29       24.75      6.30 o 
  -5   6   9       71.31       68.27      8.54 o 
  -4   6   9        2.31        5.39      4.94 o 
  -3   6   9       69.48       67.30      7.42 o 
  -2   6   9       43.15       39.43      6.61 o 
  -1   6   9       23.90       17.04      5.37 o 
   0   6   9       67.28       65.63      5.32 o 
   1   6   9      149.09      138.17      9.58 o 
   2   6   9       41.23       33.42      6.22 o 
   3   6   9       19.00       26.86      5.92 o 
   4   6   9        7.04        6.49      5.14 o 
   5   6   9        9.52        4.40      5.67 o 
   6   6   9        2.41        1.98      5.49 o 
  -6   7   9        5.94        7.55      6.08 o 
  -5   7   9      159.15      190.76     11.81 o 
  -4   7   9       88.52      114.88      9.76 o 
  -3   7   9        3.18        1.74      5.74 o 
  -2   7   9      106.88      111.63      8.77 o 
  -1   7   9      203.22      210.06     11.08 o 
   0   7   9       31.80       35.04      3.92 o 
   1   7   9       93.18      115.40      8.43 o 
   2   7   9       16.29       22.60      5.90 o 
   3   7   9      284.31      253.44     13.80 o 
   4   7   9        7.82       17.26      5.74 o 
   5   7   9       42.13       44.63      7.13 o 
   6   7   9        4.12        8.56      5.89 o 
  -6   8   9        1.65        6.81      6.81 o 
  -5   8   9       14.82        9.87      7.20 o 
  -4   8   9      137.55      147.73     10.36 o 
  -3   8   9      213.29      210.17     12.46 o 
  -2   8   9      101.64       83.29      8.17 o 
  -1   8   9      206.16      186.81     10.61 o 
   0   8   9      115.51      130.22      6.58 o 
   1   8   9        5.52        0.89      6.02 o 
   2   8   9      165.04      176.76     10.70 o 
   3   8   9       24.36       21.66      6.40 o 
   4   8   9        2.93        2.47      5.44 o 
   5   8   9       65.01       71.06      9.20 o 
  -6   9   9        0.09        7.03      7.03 o 
  -5   9   9      194.70      220.61     13.16 o 
  -4   9   9       28.27       42.31      7.43 o 
  -3   9   9      248.14      219.87     12.45 o 
  -2   9   9       48.63       35.38      7.07 o 
  -1   9   9      183.94      138.46     10.08 o 
   0   9   9       21.04       15.94      3.90 o 
   1   9   9       41.96       40.47      6.98 o 
   2   9   9      207.49      227.17     12.40 o 
   3   9   9       15.03        8.33      6.66 o 
   4   9   9       65.72       52.95      8.15 o 
   5   9   9       98.77      107.50     10.33 o 
  -6  10   9       18.03       26.87      7.53 o 
  -5  10   9       11.21        1.10      8.14 o 
  -4  10   9       43.46       32.69      7.36 o 
  -3  10   9        0.03        1.91      6.07 o 
  -2  10   9      154.62      148.99     10.76 o 
  -1  10   9       17.84       12.57      7.01 o 
   0  10   9       70.46       69.84      5.66 o 
   1  10   9        8.90       12.18      5.53 o 
   2  10   9        2.22       10.71      4.88 o 
   3  10   9       60.68       70.26      7.99 o 
   4  10   9       28.11       25.41      7.80 o 
   5  10   9       70.14       60.16      8.89 o 
  -5  11   9       20.12       20.29      6.98 o 
  -4  11   9        0.22        5.84      5.84 o 
  -3  11   9      118.50       83.46      9.65 o 
  -2  11   9       33.92       31.45      7.21 o 
  -1  11   9       75.12       69.10      8.53 o 
   0  11   9      135.04      122.04      6.93 o 
   1  11   9       31.60       28.11      6.49 o 
   2  11   9       66.87       61.13      8.96 o 
   3  11   9       10.27        4.73      7.02 o 
   4  11   9       21.55       30.41      6.58 o 
   5  11   9       52.15       59.87      8.69 o 
  -5  12   9        1.61        1.10      5.79 o 
  -4  12   9        2.29        6.37      6.37 o 
  -3  12   9       34.00       24.51      7.93 o 
  -2  12   9       45.61       41.38      7.44 o 
  -1  12   9      155.63      143.18     10.43 o 
   0  12   9       42.66       47.62      5.33 o 
   1  12   9        0.37        5.92      5.92 o 
   2  12   9       21.41       25.10      7.12 o 
   3  12   9        0.05       11.40      5.24 o 
   4  12   9        0.70        0.54      5.91 o 
  -5  13   9       16.53        8.88      6.60 o 
  -4  13   9       65.23       62.28      8.83 o 
  -3  13   9       13.10        2.58      6.66 o 
  -2  13   9       14.33        9.16      7.49 o 
  -1  13   9       12.95       16.50      6.54 o 
   0  13   9       13.61        2.60     12.30 o 
   1  13   9       23.08       27.36      6.32 o 
   2  13   9       65.87       62.38      8.94 o 
   3  13   9        0.49        1.67      5.52 o 
   4  13   9        9.99       12.35      5.60 o 
  -4  14   9       10.32        2.75      6.27 o 
  -3  14   9       36.98       25.11      7.84 o 
  -2  14   9        1.74        2.62      5.58 o 
  -1  14   9       12.83       12.35      5.63 o 
   0  14   9        2.27        1.70      3.88 o 
   1  14   9       10.00        3.17      6.06 o 
   2  14   9        0.69        0.00      4.67 o 
   3  14   9        4.73       14.61      6.23 o 
  -4  15   9        1.11        3.29      5.38 o 
  -3  15   9        7.25        7.59      5.05 o 
  -2  15   9        6.30       20.25      6.16 o 
  -1  15   9       11.37       16.88      5.53 o 
   0  15   9        3.55        0.16      4.08 o 
   1  15   9       23.19        7.54      5.02 o 
   2  15   9        5.32        4.47      6.52 o 
   3  15   9       41.06       36.82      8.17 o 
  -3  16   9        3.12        3.30      5.71 o 
  -2  16   9        0.35        5.28      5.28 o 
  -1  16   9       15.63       18.83      6.97 o 
   0  16   9        0.29        5.11      5.11 o 
   1  16   9        1.14        1.66      5.60 o 
   2  16   9        0.02        0.56      5.83 o 
  -2  17   9        0.90        5.82      5.82 o 
  -1  17   9       21.28       12.48      7.04 o 
   0  17   9        0.75        1.63      4.87 o 
   1  17   9        7.80        6.57      5.83 o 
  -7   0  10        5.44       12.42      5.38 o 
  -6   0  10       59.10       73.55      8.88 o 
  -5   0  10      238.36      231.28     13.08 o 
  -4   0  10      195.35      203.53     11.75 o 
  -3   0  10     2030.61     2018.83     31.27 o 
  -2   0  10       18.46       19.85      6.49 o 
  -1   0  10      627.41      662.11     18.19 o 
   0   0  10      317.01      296.94      8.93 o 
   1   0  10        2.55        2.81      5.87 o 
   2   0  10      898.20      882.48     22.69 o 
   3   0  10      847.69      936.74     23.90 o 
   4   0  10       22.84       34.14      7.69 o 
   5   0  10       97.45      110.31     11.10 o 
   6   0  10        5.33        4.19      7.23 o 
  -7   1  10        0.75        5.16      5.94 o 
  -6   1  10       13.51        5.57      6.65 o 
  -5   1  10      216.98      226.25     12.83 o 
  -4   1  10        6.69        1.76      6.85 o 
  -3   1  10       14.17       25.80      6.46 o 
  -2   1  10       15.69       13.94      5.71 o 
  -1   1  10       26.52       23.38      5.24 o 
   0   1  10      104.78      106.76      8.37 o 
   1   1  10      405.13      384.72     15.20 o 
   2   1  10      183.91      197.09     11.34 o 
   3   1  10       22.20       15.86      7.25 o 
   4   1  10        8.54        5.41      6.15 o 
   5   1  10        3.40        0.55      6.49 o 
   6   1  10        8.97        8.88      6.60 o 
  -7   2  10       26.55       33.57      6.56 o 
  -6   2  10       61.49       52.76      8.09 o 
  -5   2  10      290.75      291.19     14.15 o 
  -4   2  10      123.09      126.66     10.19 o 
  -3   2  10      381.28      412.92     15.15 o 
  -2   2  10        0.09        1.18      4.71 o 
  -1   2  10      163.14      147.70      9.78 o 
   0   2  10        1.27        1.62      3.23 o 
   1   2  10        0.25        5.97      5.06 o 
   2   2  10       24.17       38.53      5.67 o 
   3   2  10       41.73       36.31      7.48 o 
   4   2  10       48.10       35.81      7.71 o 
   5   2  10       61.77       62.15      8.31 o 
   6   2  10        6.15       18.87      6.02 o 
  -6   3  10       21.64       15.98      8.19 o 
  -5   3  10      208.30      220.22     13.10 o 
  -4   3  10       23.41       31.75      6.70 o 
  -3   3  10        0.00        6.32      4.23 o 
  -2   3  10      119.94      131.43      9.03 o 
  -1   3  10      315.55      295.02     12.85 o 
   0   3  10       72.69       65.01      5.15 o 
   1   3  10      780.24      725.70     19.58 o 
   2   3  10       15.36       17.12      6.04 o 
   3   3  10      235.97      215.74     12.06 o 
   4   3  10        4.03       12.29      5.37 o 
   5   3  10       21.96       20.44      7.12 o 
   6   3  10        0.85        0.50      5.91 o 
  -6   4  10       44.65       44.13      7.95 o 
  -5   4  10       20.63       21.46      6.24 o 
  -4   4  10      101.24       96.92      9.34 o 
  -3   4  10        6.88        7.38      5.10 o 
  -2   4  10        1.39        1.27      5.01 o 
  -1   4  10       11.44        4.06      5.26 o 
   0   4  10       37.15       47.17      5.11 o 
   1   4  10       50.48       58.11      8.15 o 
   2   4  10        0.04        0.45      5.64 o 
   3   4  10        0.20        2.69      6.14 o 
   4   4  10        1.34        5.71      5.71 o 
   5   4  10        0.89        3.97      5.42 o 
  -6   5  10       14.54       15.61      6.69 o 
  -5   5  10      101.69      111.89      9.71 o 
  -4   5  10       80.27       68.76      8.71 o 
  -3   5  10      120.42      123.54      8.65 o 
  -2   5  10        9.38       19.75      5.43 o 
  -1   5  10      441.98      389.03     15.23 o 
   0   5  10       34.47       28.17      4.67 o 
   1   5  10     1281.31     1300.34     26.51 o 
   2   5  10        7.45        9.71      6.10 o 
   3   5  10      641.51      593.74     19.31 o 
   4   5  10       16.53       24.74      6.26 o 
   5   5  10       44.79       56.14      7.35 o 
  -6   6  10        0.00        4.40      5.62 o 
  -5   6  10       13.89       17.45      6.13 o 
  -4   6  10       59.03       53.69      7.48 o 
  -3   6  10      186.27      174.42     11.57 o 
  -2   6  10       81.63       87.01      8.28 o 
  -1   6  10        9.51       10.90      5.13 o 
   0   6  10       23.06       24.08      4.24 o 
   1   6  10        0.99        0.91      5.24 o 
   2   6  10       38.08       32.58      7.18 o 
   3   6  10      125.43      159.08     11.30 o 
   4   6  10       45.28       42.81      8.09 o 
   5   6  10       16.23       17.28      7.14 o 
  -6   7  10        2.99       10.64      5.34 o 
  -5   7  10       10.91       14.12      5.20 o 
  -4   7  10       40.30       42.06      7.93 o 
  -3   7  10       16.33       17.95      6.40 o 
  -2   7  10       52.99       71.92      7.46 o 
  -1   7  10      159.32      111.34      9.99 o 
   0   7  10      140.98      165.98     14.16 o 
   1   7  10      601.29      591.81     19.12 o 
   2   7  10      130.92      107.08     10.03 o 
   3   7  10      293.39      275.67     14.28 o 
   4   7  10        0.57        1.56      6.20 o 
   5   7  10       57.09       71.48      8.60 o 
  -6   8  10       41.83       53.99      9.01 o 
  -5   8  10       11.03        9.44      7.03 o 
  -4   8  10       21.93       16.91      7.12 o 
  -3   8  10       52.59       35.09      8.68 o 
  -2   8  10       79.00       76.03      7.49 o 
  -1   8  10       14.80       12.75      5.62 o 
   0   8  10       53.62       59.71      5.88 o 
   1   8  10       10.90        9.30      6.49 o 
   2   8  10      117.06      123.33     11.05 o 
   3   8  10      198.50      209.13     12.73 o 
   4   8  10        1.38        6.33      6.05 o 
   5   8  10       54.93       51.67      8.30 o 
  -5   9  10       21.61       20.26      7.83 o 
  -4   9  10       27.90       35.65      7.24 o 
  -3   9  10        6.25        6.21      5.68 o 
  -2   9  10       51.14       57.25      7.72 o 
  -1   9  10       24.85       31.31      6.27 o 
   0   9  10        1.15        3.61      3.84 o 
   1   9  10        4.97        2.02      5.80 o 
   2   9  10       21.49       17.06      6.87 o 
   3   9  10       41.65       33.39      8.65 o 
   4   9  10        0.01        5.92      5.71 o 
   5   9  10       90.07       88.22      9.75 o 
  -5  10  10        0.08        4.56      5.81 o 
  -4  10  10       59.19       55.62      8.71 o 
  -3  10  10       16.28       10.06      6.25 o 
  -2  10  10        5.51        7.71      6.34 o 
  -1  10  10       33.72       49.53      7.48 o 
   0  10  10        1.14        0.29      3.79 o 
   1  10  10       18.48       18.31      7.03 o 
   2  10  10       54.91       64.54      8.69 o 
   3  10  10       26.37       28.36      6.91 o 
   4  10  10        0.19        6.56      6.56 o 
  -5  11  10       74.05       44.43      9.65 o 
  -4  11  10        0.04        1.11      6.62 o 
  -3  11  10       23.76       19.99      6.89 o 
  -2  11  10        2.33        1.58      5.55 o 
  -1  11  10        0.95        0.53      5.96 o 
   0  11  10        7.42        0.54      4.04 o 
   1  11  10        0.13        2.69      5.25 o 
   2  11  10        9.53        6.60      6.14 o 
   3  11  10        9.06       26.79      6.82 o 
   4  11  10        0.09        8.42      5.04 o 
  -4  12  10       16.75       23.61      5.67 o 
  -3  12  10        0.40        8.24      5.77 o 
  -2  12  10        0.24        0.00      5.10 o 
  -1  12  10        0.54        6.89      5.10 o 
   0  12  10        0.79        8.91      3.69 o 
   1  12  10        0.49        4.39      5.09 o 
   2  12  10        0.00        5.06      6.09 o 
   3  12  10        2.40        4.54      6.03 o 
  -4  13  10       17.06       14.05      6.60 o 
  -3  13  10        9.84       13.31      6.36 o 
  -2  13  10       21.42       28.39      6.07 o 
  -1  13  10        0.00        5.65      5.65 o 
   0  13  10        1.23        4.73      4.73 o 
   1  13  10       28.90       30.69      7.40 o 
   2  13  10        0.12        3.42      5.21 o 
   3  13  10        0.58        6.33      5.43 o 
  -3  14  10        7.47        2.77      6.06 o 
  -2  14  10        7.95       11.57      5.97 o 
  -1  14  10        0.10        3.83      5.85 o 
   0  14  10        4.25        6.89      4.99 o 
   1  14  10       16.33       31.57      6.54 o 
   2  14  10        4.07        1.74      6.71 o 
  -2  15  10        5.86        1.14      6.46 o 
  -1  15  10       10.52       15.52      5.52 o 
   0  15  10        3.89        7.84      4.52 o 
   1  15  10        8.39        2.26      5.84 o 
  -1  16  10       48.68       56.00      8.99 o 
   0  16  10       10.93       17.64      5.57 o 
  -6   1  11        5.78        4.14      5.33 o 
  -5   1  11        1.69       19.22      5.29 o 
  -4   1  11        6.58        7.70      5.12 o 
  -3   1  11      245.91      245.51     13.02 o 
  -2   1  11      142.65      140.65     10.23 o 
  -1   1  11      697.69      643.48     19.73 o 
   0   1  11      153.33      161.84      7.82 o 
   1   1  11      126.71      137.24      9.89 o 
   2   1  11        1.09        1.47      5.82 o 
   3   1  11       10.87       13.88      5.54 o 
   4   1  11        6.37       10.96      5.60 o 
   5   1  11      144.17      129.72     11.85 o 
  -6   2  11       18.55        6.26      6.26 o 
  -5   2  11        0.10        6.57      6.57 o 
  -4   2  11        0.00        2.43      5.62 o 
  -3   2  11       23.28       33.24      6.19 o 
  -2   2  11        7.39        3.13      5.98 o 
  -1   2  11      284.15      316.04     13.81 o 
   0   2  11      192.23      171.24      7.92 o 
   1   2  11      342.45      340.45     14.52 o 
   2   2  11       82.24      106.24      9.74 o 
   3   2  11       70.09       79.15      8.21 o 
   4   2  11       17.02       31.58      5.44 o 
   5   2  11        0.05        8.20      6.36 o 
  -6   3  11        0.17        0.00      6.09 o 
  -5   3  11       70.48       91.01      9.34 o 
  -4   3  11       63.78       37.05      7.33 o 
  -3   3  11       62.29       62.62      7.66 o 
  -2   3  11       64.84       76.74      8.05 o 
  -1   3  11       14.69       14.29      6.04 o 
   0   3  11      121.84      140.39      7.28 o 
   1   3  11       37.96       38.68      7.47 o 
   2   3  11       32.92       44.90      7.21 o 
   3   3  11        2.69        7.89      5.85 o 
   4   3  11       16.05       14.43      5.77 o 
   5   3  11       46.01       44.40      8.07 o 
  -6   4  11        0.07        3.24      5.29 o 
  -5   4  11       25.32       23.78      6.41 o 
  -4   4  11        0.12        0.00      5.56 o 
  -3   4  11        2.59        5.98      5.98 o 
  -2   4  11      488.45      430.37     16.33 o 
  -1   4  11      256.53      304.11     13.96 o 
   0   4  11        2.97        2.38      5.34 o 
   1   4  11       96.03       98.49      9.40 o 
   2   4  11      181.22      197.86     11.94 o 
   3   4  11      145.41      166.71     11.78 o 
   4   4  11       15.00        9.73      6.65 o 
   5   4  11        2.00        1.59      5.61 o 
  -6   5  11       23.55       31.95      7.25 o 
  -5   5  11       12.77       16.30      6.54 o 
  -4   5  11       24.90       27.68      5.82 o 
  -3   5  11        7.58        8.99      6.00 o 
  -2   5  11        8.55        4.86      7.10 o 
  -1   5  11       16.87       19.54      6.28 o 
   0   5  11       64.50       63.99      5.76 o 
   1   5  11       25.46       32.07      6.93 o 
   2   5  11      100.43       92.65      8.99 o 
   3   5  11        6.85       15.68      6.91 o 
   4   5  11        0.06        8.26      5.63 o 
   5   5  11        3.22       15.54      5.22 o 
  -5   6  11        1.95        0.00      6.43 o 
  -4   6  11        0.47        0.52      5.64 o 
  -3   6  11        0.37       10.34      5.73 o 
  -2   6  11      147.29      120.20     10.19 o 
  -1   6  11        0.73        0.48      4.84 o 
   0   6  11      163.91      153.79      9.69 o 
   1   6  11        2.09        1.04      6.16 o 
   2   6  11       67.83       67.63      9.14 o 
   3   6  11      155.65      165.05     12.39 o 
   4   6  11        6.26       13.64      6.08 o 
  -5   7  11       10.06       15.95      6.32 o 
  -4   7  11        0.02        3.29      5.09 o 
  -3   7  11       12.47       10.17      4.93 o 
  -2   7  11        2.59        4.65      5.44 o 
  -1   7  11        5.11        2.57      5.55 o 
   0   7  11        0.00        7.07      3.74 o 
   1   7  11       56.58       73.96      9.71 o 
   2   7  11       51.87       50.44      8.35 o 
   3   7  11        3.94        8.52      5.15 o 
   4   7  11        0.23        2.16      5.04 o 
  -5   8  11       13.81       22.60      6.88 o 
  -4   8  11       11.47       19.26      6.29 o 
  -3   8  11       12.11       11.54      5.65 o 
  -2   8  11        9.99       10.72      5.75 o 
  -1   8  11        3.70        5.81      5.32 o 
   0   8  11      127.63      113.78      7.35 o 
   1   8  11       12.26        3.26      7.21 o 
   2   8  11       25.83       33.10      6.79 o 
   3   8  11        9.41        2.71      6.42 o 
   4   8  11        9.73        8.16      6.99 o 
  -5   9  11        6.03        8.16      6.60 o 
  -4   9  11        4.38        8.10      5.87 o 
  -3   9  11       33.93       26.98      7.68 o 
  -2   9  11        1.12        3.31      5.23 o 
  -1   9  11      123.25      106.70      9.75 o 
   0   9  11        0.06        0.52      4.39 o 
   1   9  11       50.33       43.70      8.70 o 
   2   9  11       15.75       30.72      6.32 o 
   3   9  11        1.04        6.77      6.77 o 
   4   9  11        3.45        3.89      6.05 o 
  -4  10  11       31.18       23.92      7.27 o 
  -3  10  11       26.66       32.02      7.43 o 
  -2  10  11       25.45       19.69      7.26 o 
  -1  10  11        8.72       15.07      7.30 o 
   0  10  11        0.48        3.59      4.14 o 
   1  10  11        0.15        1.14      5.33 o 
   2  10  11       14.08       10.85      6.33 o 
   3  10  11        1.01        0.55      6.04 o 
  -4  11  11        0.00        6.29      6.29 o 
  -3  11  11        7.97       11.57      6.24 o 
  -2  11  11       27.32       38.27      7.29 o 
  -1  11  11       38.57       42.06      8.04 o 
   0  11  11        8.21        3.77      5.16 o 
   1  11  11        0.37        5.70      5.70 o 
   2  11  11        0.47        7.20      7.20 o 
   3  11  11       21.09       16.77      8.01 o 
  -3  12  11       41.68       44.13      8.12 o 
  -2  12  11        0.23        1.75      5.89 o 
  -1  12  11        4.34        1.15      6.10 o 
   0  12  11       32.64       40.84      5.54 o 
   1  12  11       10.11       19.45      6.86 o 
   2  12  11        1.27        6.06      6.06 o 
  -3  13  11        0.02        4.05      5.63 o 
  -2  13  11        0.01        2.30      5.89 o 
  -1  13  11        4.41       11.56      6.22 o 
   0  13  11        0.83        2.67      4.30 o 
   1  13  11       57.01       55.53      8.01 o 
   2  13  11        6.19        9.45      6.45 o 
  -2  14  11        1.00        1.73      5.53 o 
  -1  14  11       38.45       37.52      8.94 o 
   0  14  11        0.07        0.23      3.97 o 
   1  14  11       71.35       78.17     10.31 o 
  -5   0  12       11.03       14.39      5.76 o 
  -4   0  12      241.31      244.62     13.89 o 
  -3   0  12       18.61       10.66      5.64 o 
  -2   0  12        0.31        4.51      5.89 o 
  -1   0  12       12.09       13.38      5.52 o 
   0   0  12        0.35        0.54      3.90 o 
   1   0  12       31.29       33.20      7.90 o 
   2   0  12       91.23       92.91     11.03 o 
   3   0  12        0.47        6.83      6.83 o 
   4   0  12       26.84       14.84      7.54 o 
  -5   1  12        4.55        3.72      5.39 o 
  -4   1  12        8.78       16.05      5.71 o 
  -3   1  12        3.21        3.51      6.08 o 
  -2   1  12       80.23       62.11      8.39 o 
  -1   1  12       36.57       43.65      6.32 o 
   0   1  12       93.96       95.87      6.75 o 
   1   1  12        3.65        1.55      5.99 o 
   2   1  12       11.03        9.76      6.50 o 
   3   1  12        0.10        3.99      5.64 o 
   4   1  12        0.26        4.77      6.30 o 
  -5   2  12        4.53        0.51      6.24 o 
  -4   2  12       13.60       15.61      6.72 o 
  -3   2  12       16.12       22.79      6.41 o 
  -2   2  12        6.29        1.49      5.76 o 
  -1   2  12       15.28       21.71      6.19 o 
   0   2  12       72.23       82.82      6.18 o 
   1   2  12        4.74        5.65      5.89 o 
   2   2  12        4.67        3.69      5.53 o 
   3   2  12       10.77       18.14      5.95 o 
   4   2  12       13.53        0.59      7.35 o 
  -5   3  12       47.31       52.63      7.71 o 
  -4   3  12        8.78       17.44      5.41 o 
  -3   3  12       51.08       49.96      8.08 o 
  -2   3  12       16.49        3.56      7.01 o 
  -1   3  12       14.50        7.51      6.18 o 
   0   3  12       29.38       32.76      5.09 o 
   1   3  12       15.54       21.85      6.48 o 
   2   3  12        0.08        3.17      5.44 o 
   3   3  12       10.44        4.31      6.39 o 
   4   3  12        0.76        1.65      5.62 o 
  -5   4  12       12.56        0.56      6.43 o 
  -4   4  12       14.05       24.84      5.85 o 
  -3   4  12        0.03        2.61      5.45 o 
  -2   4  12        3.09        3.60      5.40 o 
  -1   4  12       17.04       14.90      6.76 o 
   0   4  12        2.99        0.65      4.35 o 
   1   4  12        3.40        3.20      5.82 o 
   2   4  12       27.27       33.84      6.93 o 
   3   4  12        2.84        3.77      6.39 o 
   4   4  12        1.76        6.98      6.98 o 
  -5   5  12       17.86       19.61      7.11 o 
  -4   5  12       14.06       28.26      6.13 o 
  -3   5  12        0.03        6.50      5.91 o 
  -2   5  12       10.93        9.05      6.35 o 
  -1   5  12       11.92       15.85      6.60 o 
   0   5  12       31.94       26.03      5.31 o 
   1   5  12       32.60       20.68      7.00 o 
   2   5  12       35.57       54.24      8.41 o 
   3   5  12        4.91        2.19      5.38 o 
   4   5  12       25.83       39.88      7.15 o 
  -5   6  12       13.78       14.92      6.94 o 
  -4   6  12        1.48        5.13      5.13 o 
  -3   6  12        3.91        5.04      5.04 o 
  -2   6  12        0.03        1.12      5.76 o 
  -1   6  12        8.66       10.89      6.01 o 
   0   6  12       72.39       78.81      6.57 o 
   1   6  12        5.88        6.74      6.87 o 
   2   6  12       27.77       37.94      7.30 o 
   3   6  12        0.45        5.89      5.89 o 
  -4   7  12       43.30       53.01      8.61 o 
  -3   7  12        0.32        0.00      6.75 o 
  -2   7  12       31.49       37.87      6.81 o 
  -1   7  12        0.56        1.70      5.39 o 
   0   7  12        0.01        3.84      6.51 o 
   1   7  12        3.66        8.29      8.29 o 
   2   7  12        1.01        4.48      5.91 o 
   3   7  12        2.76        2.23      5.55 o 
  -4   8  12        1.24        2.95      5.84 o 
  -3   8  12        7.38        0.58      6.57 o 
  -2   8  12        3.65       19.10      5.79 o 
  -1   8  12        3.89       11.50      5.15 o 
   0   8  12       11.79        0.87      4.48 o 
   1   8  12        7.80       14.13      5.97 o 
   2   8  12        2.17        2.33      6.24 o 
   3   8  12        2.49        1.68      6.56 o 
  -4   9  12        0.77        0.60      6.83 o 
  -3   9  12        7.35        5.97      6.78 o 
  -2   9  12       13.63        5.32      6.86 o 
  -1   9  12        2.82        3.54      7.38 o 
   0   9  12        2.59        2.76      4.76 o 
   1   9  12        0.43        4.78      4.96 o 
   2   9  12        0.80        3.54      6.30 o 
   3   9  12        1.88        0.00      5.95 o 
  -3  10  12       12.80       24.08      6.53 o 
  -2  10  12       13.40       17.95      6.73 o 
  -1  10  12       57.58       59.28      9.22 o 
   0  10  12        5.75        8.37      4.57 o 
   1  10  12        5.23        6.11      6.64 o 
   2  10  12        4.36        7.15      4.87 o 
  -3  11  12        0.72        1.80      6.16 o 
  -2  11  12       20.58       18.71      7.13 o 
  -1  11  12        0.22        7.14      7.14 o 
   0  11  12        0.26        5.43      4.73 o 
   1  11  12       31.09       35.56      7.91 o 
  -2  12  12        0.06        8.45      6.15 o 
  -1  12  12        0.77        7.85      6.12 o 
   0  12  12        0.94        3.13      5.03 o 
   1  12  12        4.31        2.43      6.30 o 
  -4   1  13        4.13        3.82      5.83 o 
  -3   1  13        1.25       10.30      5.15 o 
  -2   1  13       18.92       17.77      6.66 o 
  -1   1  13       15.41       32.46      6.88 o 
   0   1  13        0.45        2.23      3.99 o 
   1   1  13       41.05       56.78      8.57 o 
   2   1  13       10.85        8.33      6.91 o 
   3   1  13        7.68        9.32      7.24 o 
  -4   2  13        3.21        5.95      6.36 o 
  -3   2  13       24.57       20.58      6.54 o 
  -2   2  13       31.25       39.89      6.64 o 
  -1   2  13       10.13       16.21      5.30 o 
   0   2  13       24.23       24.08      5.00 o 
   1   2  13       50.77       64.76      8.04 o 
   2   2  13        9.51        9.84      6.88 o 
   3   2  13        0.02       11.25      5.82 o 
  -4   3  13        1.42        7.73      5.46 o 
  -3   3  13        9.06        0.00      6.57 o 
  -2   3  13        1.39        0.00      5.99 o 
  -1   3  13        1.85        4.41      5.66 o 
   0   3  13        7.14        8.07      7.19 o 
   1   3  13       13.30       15.26      6.57 o 
   2   3  13        0.94        2.83      6.71 o 
   3   3  13        5.92        6.28      5.76 o 
  -4   4  13       18.80       20.67      7.16 o 
  -3   4  13       18.08       19.56      6.12 o 
  -2   4  13        0.17        5.58      6.15 o 
  -1   4  13        2.53        5.58      6.15 o 
   0   4  13        9.80       14.99      7.05 o 
   1   4  13        3.25        6.28      6.22 o 
   2   4  13        2.87        8.48      5.80 o 
   3   4  13        5.08        5.66      6.84 o 
  -4   5  13        2.84        6.73      6.73 o 
  -3   5  13        1.09       10.30      6.28 o 
  -2   5  13       10.32        5.69      6.31 o 
  -1   5  13        7.12        4.57      5.96 o 
   0   5  13        5.95        8.05      4.37 o 
   1   5  13       15.27        4.68      7.45 o 
   2   5  13        0.42       15.42      5.48 o 
  -3   6  13       26.92       23.98      7.58 o 
  -2   6  13        1.46        6.99      6.70 o 
  -1   6  13        5.23        2.33      6.93 o 
   0   6  13        0.15        1.48      4.21 o 
   1   6  13        6.27        5.96      7.18 o 
   2   6  13        1.25        2.32      5.39 o 
  -3   7  13       13.44       34.60      5.97 o 
  -2   7  13       12.84        8.37      6.94 o 
  -1   7  13        8.19       18.50      5.73 o 
   0   7  13        1.22        4.59      4.59 o 
   1   7  13        3.21        0.58      6.93 o 
   2   7  13        4.86        3.49      7.45 o 
  -3   8  13        3.01        5.43      6.54 o 
  -2   8  13        1.75        3.03      5.70 o 
  -1   8  13        0.02        3.02      5.11 o 
   0   8  13        0.09        1.80      4.45 o 
   1   8  13        2.41        1.26      6.25 o 
  -2   9  13        6.95        1.24      7.13 o 
  -1   9  13        0.10        2.45      5.79 o 
   0   9  13        9.01        8.58      6.20 o 
   1   9  13       16.04       32.28      6.55 o 
  -1  10  13        0.03        9.30      4.92 o 
  -3   0  14        1.47        5.15      6.35 o 
  -2   0  14        4.07        0.60      5.34 o 
  -1   0  14       48.10       47.55      8.21 o 
   0   0  14       25.28       44.49      6.09 o 
   1   0  14       23.75       37.83      8.46 o 
  -3   1  14        8.26        9.58      6.46 o 
  -2   1  14        7.08        6.92      6.92 o 
  -1   1  14       15.61       27.16      6.90 o 
   0   1  14        2.69        4.82     10.57 o 
   1   1  14        1.92       27.77      8.45 o 
  -3   2  14       16.71        3.91      6.76 o 
  -2   2  14       11.28        6.23      7.08 o 
  -1   2  14        1.21        5.75      5.91 o 
   0   2  14        3.99        3.22      4.62 o 
   1   2  14       23.38       20.84      8.63 o 
  -2   3  14        2.20        1.70      5.52 o 
  -1   3  14       10.14        1.14      6.70 o 
   0   3  14        2.25        7.11      3.76 o 
   1   3  14        2.77        6.72      6.72 o 
  -2   4  14        0.41        2.88      6.07 o 
  -1   4  14        5.32       14.02      5.18 o 
   0   4  14        0.26        2.35      4.49 o 
   1   4  14        0.01        2.99      5.81 o 
  -2   5  14        0.63        9.38      6.08 o 
  -1   5  14        6.54       11.25      6.66 o 
   0   5  14        1.94        3.28      4.41 o 
  -1   6  14        7.22        8.46      6.98 o 
   0   6  14        0.79        0.18      4.37 o 
                                                 
